# Supplementary material for: A taxonomic revision of Limnobaris Bedel in the strict sense (Coleoptera, Curculionidae, Baridinae), with particular emphasis on the species found in China
Source: Zookeys. 2014 Jun 16;(416):41–66. doi: 10.3897/zookeys.416.7164 (PMC4109509; doi:10.3897/zookeys.416.7164)
Supplement: XML Treatment for Limnobaris albosparsa [file zookeys.416.7164-treatment1.xml]

<!DOCTYPE tp:taxon-treatment
  PUBLIC "-//TaxonX//DTD Taxonomic Treatment Publishing DTD v0 20100105//EN" "tax-treatment-NSO.dtd">
<tp:taxon-treatment xmlns:tp="http://www.plazi.org/taxpub"><tp:treatment-meta><kwd-group><label>Taxon classification</label><kwd><named-content content-type="kingdom">Animalia</named-content></kwd><kwd><named-content content-type="order">Coleoptera</named-content></kwd><kwd><named-content content-type="family">Curculionidae</named-content></kwd></kwd-group><mixed-citation publication-type="journal"><person-group><name><surname>Prena</surname><given-names>Jens</given-names></name><name><surname>Korotyaev</surname><given-names>Boris</given-names></name><name><surname>Wang</surname><given-names>Zhiliang</given-names></name><name><surname>Ren</surname><given-names>Li</given-names></name><name><surname>Liu</surname><given-names>Ning</given-names></name><name><surname>Zhang</surname><given-names>Runzhi</given-names></name></person-group><article-title>A taxonomic revision of <italic>Limnobaris</italic> Bedel in the strict sense (Coleoptera, Curculionidae, Baridinae), with particular emphasis on the species found in China</article-title><source>Zookeys</source><day>16</day><month>6</month><year>2014</year><volume>2014</volume><issue>416</issue><fpage>41</fpage><lpage>66</lpage><pub-id pub-id-type="doi">10.3897/zookeys.416.7164</pub-id></mixed-citation></tp:treatment-meta><tp:nomenclature><tp:taxon-name>
                        <tp:taxon-name-part taxon-name-part-type="genus">Limnobaris</tp:taxon-name-part>
                        <tp:taxon-name-part taxon-name-part-type="species">albosparsa</tp:taxon-name-part>
                    </tp:taxon-name><tp:taxon-authority>Reitter, 1910</tp:taxon-authority><tp:nomenclature-citation-list><tp:nomenclature-citation><tp:taxon-name>Limnobaris albosparsa</tp:taxon-name><comment> Reitter, 1910: 203. Holotype, sex not determined, Ussuri, Russia (HNHM).</comment></tp:nomenclature-citation><tp:nomenclature-citation><tp:taxon-name>Calyptopygus albosparsus</tp:taxon-name><comment>: <xref ref-type="bibr" rid="B75">Zherikhin 1997</xref>: 3.</comment></tp:nomenclature-citation></tp:nomenclature-citation-list></tp:nomenclature><tp:treatment-sec sec-type="Diagnosis"><title>Diagnosis.</title><p>Small size (2.7–3.2 mm) and scattered, squamiform, appressed setae on the elytron make <italic><tp:taxon-name>Limnobaris albosparsa</tp:taxon-name></italic> a distinctive species around the Eastern Sea (Sea of Japan). The aedeagus is identical to that of the more southern <italic><tp:taxon-name>Limnobaris tibialis</tp:taxon-name></italic> except for its somewhat wider base (<xref ref-type="fig" rid="F4">Fig. 10</xref> vs. <xref ref-type="bibr" rid="B72">Yoshihara and Morimoto 1994</xref>: 451), and the two species usually have a sharply pointed tooth on the ventral edge of the male protibia (<xref ref-type="fig" rid="F3">Fig. 5</xref>). However, they are allopatric (<xref ref-type="fig" rid="F5">Fig. 13</xref>) and <italic><tp:taxon-name>Limnobaris tibialis</tp:taxon-name></italic> has erect rather than appressed setae on the elytron. Other small species, like <italic><tp:taxon-name>Limnobaris basalis</tp:taxon-name></italic>, <italic><tp:taxon-name>Limnobaris elliptica</tp:taxon-name></italic> and <italic><tp:taxon-name>Limnobaris martensi</tp:taxon-name></italic>, have a blunt male protibial tooth and lack scattered squamiform setae on the elytron.</p></tp:treatment-sec><tp:treatment-sec sec-type="Distribution"><title>Distribution.</title><p>The species has been reported from Japan (Honshu), Russia (Khabarovsk and Primorsky krajs) and South Korea (<xref ref-type="bibr" rid="B63">Reitter 1910</xref>, <xref ref-type="bibr" rid="B18">Egorov 1976</xref>, <xref ref-type="bibr" rid="B72">Yoshihara and Morimoto 1994</xref>, <xref ref-type="bibr" rid="B37">Hong et al. 2000</xref>, <xref ref-type="bibr" rid="B38">2011</xref>, <xref ref-type="bibr" rid="B46">Legalov 2009</xref>). It may occur also in the Chinese provinces Heilongjiang and Jilin (<xref ref-type="fig" rid="F5">Fig. 13</xref>).</p></tp:treatment-sec><tp:treatment-sec sec-type="Biology"><title>Biology.</title><p>Nojima (in <xref ref-type="bibr" rid="B72">Yoshihara and Morimoto 1994</xref>) found specimens on <italic><tp:taxon-name>Carex dickinsii</tp:taxon-name></italic> Franch. and Savat. in Yoshikawa, Japan. Most known collecting dates fall between the middle of May and the end of June. Three specimens were collected in August and September (ZIN, data below) and indicate that the new generation emerges in the same year and overwinters in the adult stage.</p></tp:treatment-sec><tp:treatment-sec sec-type="Material examined"><title>Material examined.</title><p>RUSSIA. Primorsky Kraj: Golubiny Utes, 27.viii.1988 (ZIN 1); Kamen'-Rybonov 20 km NW, 26.vi.1974 (ZIN 3); Kamenushka, 12.vi.1989 (ZIN 1); Khanka Lake, 20 km W Spassk, 12.vi.1989 (ZIN 1); Provalovo, 12.ix.1982 (ZIN 2).</p><!--PageBreak--></tp:treatment-sec><tp:treatment-sec><!--Section generated to contain objects referenced in tp:taxon-treatment.--><fig id="F4" position="float" orientation="portrait"><label>Figures 6–12.</label><caption><p>Penis of <italic><tp:taxon-name>Limnobaris</tp:taxon-name></italic> species, dorsal view. <bold>6</bold> <italic><tp:taxon-name>Limnobaris dolorosa</tp:taxon-name></italic> <bold>7</bold> <italic><tp:taxon-name>Limnobaris t-album</tp:taxon-name></italic> <bold>8</bold> <italic><tp:taxon-name>Limnobaris martensi</tp:taxon-name></italic> <bold>9</bold> <italic><tp:taxon-name>Limnobaris elliptica</tp:taxon-name></italic> <bold>10</bold> <italic><tp:taxon-name>Limnobaris tibialis</tp:taxon-name></italic> <bold>11</bold> <italic><tp:taxon-name>Limnobaris basalis</tp:taxon-name></italic> <bold>12</bold> <italic><tp:taxon-name>Limnobaris kabakovi</tp:taxon-name></italic>.</p></caption><graphic xmlns:xlink="http://www.w3.org/1999/xlink" xlink:href="zookeys-416-041-g004.jpg" position="float" orientation="portrait" xlink:type="simple"/></fig><fig id="F3" position="float" orientation="portrait"><label>Figures 3–5.</label><caption><p>Male protibia of <italic><tp:taxon-name>Limnobaris</tp:taxon-name></italic> species. <bold>3</bold> <italic><tp:taxon-name>Limnobaris basalis</tp:taxon-name></italic> <bold>4</bold> <italic><tp:taxon-name>Limnobaris martensi</tp:taxon-name></italic> <bold>5</bold> <italic><tp:taxon-name>Limnobaris tibialis</tp:taxon-name></italic>.</p></caption><graphic xmlns:xlink="http://www.w3.org/1999/xlink" xlink:href="zookeys-416-041-g003.jpg" position="float" orientation="portrait" xlink:type="simple"/></fig><fig id="F5" position="float" orientation="portrait"><label>Figure 13.</label><caption><p>Map of China and neighboring countries showing the distribution of ten of eleven Palaearctic <italic><tp:taxon-name>Limnobaris</tp:taxon-name></italic> species. See <xref ref-type="bibr" rid="B72">Yoshihara and Morimoto (1994)</xref> for distribution of <italic><tp:taxon-name>Limnobaris babai</tp:taxon-name></italic> in Japan. Yellow line demarks southern limit of Palaeartic Realm according to <xref ref-type="bibr" rid="B36">Hoffmann (2001)</xref>. Topographic relief in 1000 m increments calculated from GTOPO30 data set of US Geological Survey, EROS data center.</p></caption><graphic xmlns:xlink="http://www.w3.org/1999/xlink" xlink:href="zookeys-416-041-g005.jpg" position="float" orientation="portrait" xlink:type="simple"/></fig></tp:treatment-sec><ref-list><ref id="B75"><mixed-citation xmlns:xlink="http://www.w3.org/1999/xlink" xlink:type="simple"><person-group><name name-style="western"><surname>Zherikhin</surname><given-names>VV</given-names></name></person-group> (<year>1997</year>) <article-title>A revised key to the genera of weevils of the subfamily Baridinae (Coleoptera: Barididae) of Russian Far East.</article-title><source>Far Eastern Entomologist</source><volume>38</volume>: <fpage>1</fpage>–<lpage>6</lpage>.</mixed-citation></ref><ref id="B72"><mixed-citation xmlns:xlink="http://www.w3.org/1999/xlink" xlink:type="simple"><person-group><name name-style="western"><surname>Yoshihara</surname><given-names>K</given-names></name><name name-style="western"><surname>Morimoto</surname><given-names>K</given-names></name></person-group> (<year>1994</year>) <article-title>A revision of the baridine weevils of the genus <italic>Limnobaris</italic> Bedel (Coleoptera, Curculionidae) from Japan and neighbouring countries.</article-title><source>Japanese Journal of Entomology</source><volume>62</volume>: <fpage>445</fpage>–<lpage>456</lpage>.</mixed-citation></ref><ref id="B36"><mixed-citation xmlns:xlink="http://www.w3.org/1999/xlink" xlink:type="simple"><person-group><name name-style="western"><surname>Hoffmann</surname><given-names>RS</given-names></name></person-group> (<year>2001</year>) <article-title>The southern boundary of the Palaearctic Realm in China and adjacent countries.</article-title><source>Acta Zoologica Sinica</source><volume>47</volume>: <fpage>121</fpage>–<lpage>131</lpage>.</mixed-citation></ref><ref id="B63"><mixed-citation xmlns:xlink="http://www.w3.org/1999/xlink" xlink:type="simple"><person-group><name name-style="western"><surname>Reitter</surname><given-names>E</given-names></name></person-group> (<year>1910</year>) <article-title>Vier neue <italic>Baris</italic>-Arten aus der palaearktischen Fauna (Col., Curcul.).</article-title><source>Wiener Entomologische Zeitung</source><volume>29</volume>: <fpage>201</fpage>–<lpage>203</lpage>.</mixed-citation></ref><ref id="B18"><mixed-citation xmlns:xlink="http://www.w3.org/1999/xlink" xlink:type="simple"><person-group><name name-style="western"><surname>Egorov</surname><given-names>AB</given-names></name></person-group> (<year>1976</year>) <article-title>Obzor fauny zhukov-dolgonosikov (Coleoptera, Curculionidae) Primorskogo kraja [A review of the fauna of weevils (Coleoptera, Curculionidae) of Primorye Territory].</article-title><source>Entomologicheskoje Obozrenje</source><volume>55</volume>: <fpage>826</fpage>–<lpage>841</lpage>.</mixed-citation></ref><ref id="B37"><mixed-citation xmlns:xlink="http://www.w3.org/1999/xlink" xlink:type="simple"><person-group><name name-style="western"><surname>Hong</surname><given-names>KJ</given-names></name><name name-style="western"><surname>Egorov</surname><given-names>AB</given-names></name><name name-style="western"><surname>Korotyaev</surname><given-names>BA</given-names></name></person-group> (<year>2000</year>) <article-title>Illustrated Catalogue of Curculionidae in Korea</article-title>. In: <person-group><name name-style="western"><surname>Park</surname><given-names>KT</given-names></name></person-group> (<role>Ed</role>) <source>Insects of Korea</source>. <publisher-loc>Chunchon</publisher-loc>.</mixed-citation></ref><ref id="B38"><mixed-citation xmlns:xlink="http://www.w3.org/1999/xlink" xlink:type="simple"><person-group><name name-style="western"><surname>Hong</surname><given-names>KJ</given-names></name><name name-style="western"><surname>Park</surname><given-names>S</given-names></name><name name-style="western"><surname>Han</surname><given-names>K</given-names></name></person-group> (<year>2011</year>) <source>Insect Fauna of Korea</source><volume>Vol. 12-2, Weevils I</volume>. <publisher-name>National Institute of Biological Resources</publisher-name>, <publisher-loc>Korea</publisher-loc>.</mixed-citation></ref><ref id="B46"><mixed-citation xmlns:xlink="http://www.w3.org/1999/xlink" xlink:type="simple"><person-group><name name-style="western"><surname>Legalov</surname><given-names>AA</given-names></name></person-group> (<year>2009</year>) <article-title>Semejstvo Curculionidae – Dolgonosiki, ili sloniki</article-title> [<trans-title xml:lang="en">Family Curculionidae – weevils</trans-title>]. In: <source>Nasekomye Lazovskogo sapovednika</source> [<trans-source xml:lang="en">Insects of Lazovsky Nature Reserve</trans-source>]. <publisher-name>Daln’auka</publisher-name>, <publisher-loc>Vladivostok</publisher-loc>, <fpage>196</fpage>–<lpage>206</lpage>.</mixed-citation></ref></ref-list></tp:taxon-treatment>
