# Supplementary material for: A taxonomic revision of Limnobaris Bedel in the strict sense (Coleoptera, Curculionidae, Baridinae), with particular emphasis on the species found in China
Source: Zookeys. 2014 Jun 16;(416):41–66. doi: 10.3897/zookeys.416.7164 (PMC4109509; doi:10.3897/zookeys.416.7164)
Supplement: XML Treatment for Limnobaris babai [file zookeys.416.7164-treatment2.xml]

<!DOCTYPE tp:taxon-treatment
  PUBLIC "-//TaxonX//DTD Taxonomic Treatment Publishing DTD v0 20100105//EN" "tax-treatment-NSO.dtd">
<tp:taxon-treatment xmlns:tp="http://www.plazi.org/taxpub"><tp:treatment-meta><kwd-group><label>Taxon classification</label><kwd><named-content content-type="kingdom">Animalia</named-content></kwd><kwd><named-content content-type="order">Coleoptera</named-content></kwd><kwd><named-content content-type="family">Curculionidae</named-content></kwd></kwd-group><mixed-citation publication-type="journal"><person-group><name><surname>Prena</surname><given-names>Jens</given-names></name><name><surname>Korotyaev</surname><given-names>Boris</given-names></name><name><surname>Wang</surname><given-names>Zhiliang</given-names></name><name><surname>Ren</surname><given-names>Li</given-names></name><name><surname>Liu</surname><given-names>Ning</given-names></name><name><surname>Zhang</surname><given-names>Runzhi</given-names></name></person-group><article-title>A taxonomic revision of <italic>Limnobaris</italic> Bedel in the strict sense (Coleoptera, Curculionidae, Baridinae), with particular emphasis on the species found in China</article-title><source>Zookeys</source><day>16</day><month>6</month><year>2014</year><volume>2014</volume><issue>416</issue><fpage>41</fpage><lpage>66</lpage><pub-id pub-id-type="doi">10.3897/zookeys.416.7164</pub-id></mixed-citation></tp:treatment-meta><tp:nomenclature><tp:taxon-name>
                        <tp:taxon-name-part taxon-name-part-type="genus">Limnobaris</tp:taxon-name-part>
                        <tp:taxon-name-part taxon-name-part-type="species">babai</tp:taxon-name-part>
                    </tp:taxon-name><tp:taxon-authority>Chûjô &amp; Morimoto, 1959</tp:taxon-authority><tp:nomenclature-citation-list><tp:nomenclature-citation><tp:taxon-name>Limnobaris babai</tp:taxon-name><comment> Chûjô &amp; Morimoto, 1959: 153. Holotype female, Kurokawa, Echigo, Honshu, Japan (ELKU).</comment></tp:nomenclature-citation></tp:nomenclature-citation-list></tp:nomenclature><tp:treatment-sec sec-type="Diagnosis"><title>Diagnosis.</title><p>The Japanese <italic><tp:taxon-name>Limnobaris babai</tp:taxon-name></italic> is very similar to <italic><tp:taxon-name>Limnobaris elliptica</tp:taxon-name></italic> from Myanmar and South China. These two species can be distinguished from all others by the blunt ventromedian process on the male protibia and almost glabrous elytra. <italic><tp:taxon-name>Limnobaris babai</tp:taxon-name></italic> is on average larger than <italic><tp:taxon-name>Limnobaris elliptica</tp:taxon-name></italic> (3.5–4.5 mm vs. 3.2–3.8 mm), has shorter setae on the profemur, an apically rounded penis and the female protibia has a moderate ventromedian projection which is more subtle in <italic><tp:taxon-name>Limnobaris elliptica</tp:taxon-name></italic>. However, we have not compared specimens of the same size and these differences may not always hold. <italic><tp:taxon-name>Limnobaris basalis</tp:taxon-name></italic>, another morphologically similar species from Fujian, is smaller (2.3–3.1 mm) and has a longer rostrum.</p></tp:treatment-sec><tp:treatment-sec sec-type="Distribution"><title>Distribution.</title><p>The species occurs in Honshu and Kyushu, Japan (<xref ref-type="bibr" rid="B72">Yoshihara and Morimoto 1994</xref>).</p></tp:treatment-sec><tp:treatment-sec sec-type="Biology"><title>Biology.</title><p>Adult weevils have been collected from <italic><tp:taxon-name>Carex</tp:taxon-name></italic> sp. (<xref ref-type="bibr" rid="B72">Yoshihara and Morimoto 1994</xref>).</p></tp:treatment-sec><tp:treatment-sec sec-type="Material examined"><title>Material examined.</title><p>JAPAN. Saitama Pref., Urawa City, 23.v.1998 (JPPC 4).</p></tp:treatment-sec><ref-list><ref id="B72"><mixed-citation xmlns:xlink="http://www.w3.org/1999/xlink" xlink:type="simple"><person-group><name name-style="western"><surname>Yoshihara</surname><given-names>K</given-names></name><name name-style="western"><surname>Morimoto</surname><given-names>K</given-names></name></person-group> (<year>1994</year>) <article-title>A revision of the baridine weevils of the genus <italic>Limnobaris</italic> Bedel (Coleoptera, Curculionidae) from Japan and neighbouring countries.</article-title><source>Japanese Journal of Entomology</source><volume>62</volume>: <fpage>445</fpage>–<lpage>456</lpage>.</mixed-citation></ref></ref-list></tp:taxon-treatment>
