# Supplementary material for: A taxonomic revision of Limnobaris Bedel in the strict sense (Coleoptera, Curculionidae, Baridinae), with particular emphasis on the species found in China
Source: Zookeys. 2014 Jun 16;(416):41–66. doi: 10.3897/zookeys.416.7164 (PMC4109509; doi:10.3897/zookeys.416.7164)
Supplement: XML Treatment for Limnobaris basalis [file zookeys.416.7164-treatment3.xml]

<!DOCTYPE tp:taxon-treatment
  PUBLIC "-//TaxonX//DTD Taxonomic Treatment Publishing DTD v0 20100105//EN" "tax-treatment-NSO.dtd">
<tp:taxon-treatment xmlns:tp="http://www.plazi.org/taxpub"><tp:treatment-meta><kwd-group><label>Taxon classification</label><kwd><named-content content-type="kingdom">Animalia</named-content></kwd><kwd><named-content content-type="order">Coleoptera</named-content></kwd><kwd><named-content content-type="family">Curculionidae</named-content></kwd></kwd-group><mixed-citation publication-type="journal"><person-group><name><surname>Prena</surname><given-names>Jens</given-names></name><name><surname>Korotyaev</surname><given-names>Boris</given-names></name><name><surname>Wang</surname><given-names>Zhiliang</given-names></name><name><surname>Ren</surname><given-names>Li</given-names></name><name><surname>Liu</surname><given-names>Ning</given-names></name><name><surname>Zhang</surname><given-names>Runzhi</given-names></name></person-group><article-title>A taxonomic revision of <italic>Limnobaris</italic> Bedel in the strict sense (Coleoptera, Curculionidae, Baridinae), with particular emphasis on the species found in China</article-title><source>Zookeys</source><day>16</day><month>6</month><year>2014</year><volume>2014</volume><issue>416</issue><fpage>41</fpage><lpage>66</lpage><pub-id pub-id-type="doi">10.3897/zookeys.416.7164</pub-id></mixed-citation></tp:treatment-meta><tp:nomenclature><tp:taxon-name>
                        <tp:taxon-name-part taxon-name-part-type="genus">Limnobaris</tp:taxon-name-part>
                        <tp:taxon-name-part taxon-name-part-type="species">basalis</tp:taxon-name-part>
                    </tp:taxon-name><tp:taxon-authority>(Voss, 1958)</tp:taxon-authority><tp:taxon-status xmlns:xlink="http://www.w3.org/1999/xlink" xlink:type="simple">stat. prom. &amp; comb. n.</tp:taxon-status><tp:nomenclature-citation-list><tp:nomenclature-citation><tp:taxon-name>Pertorcus tibialis basalis</tp:taxon-name><comment> Voss, 1958: 76. Holotype female, Kuatun [Guadun], Fujian, China (AKMB).</comment></tp:nomenclature-citation></tp:nomenclature-citation-list></tp:nomenclature><tp:treatment-sec sec-type="Diagnosis"><title>Diagnosis.</title><p><italic><tp:taxon-name>Limnobaris basalis</tp:taxon-name></italic> is a small species (2.3–3.1 mm) with white, squamiform setae on the elytral base. Males can be distinguished from the equally small <italic><tp:taxon-name>Limnobaris albosparsa</tp:taxon-name></italic> and <italic><tp:taxon-name>Limnobaris tibialis</tp:taxon-name></italic> by the shape and position of the ventral process on the protibia (<xref ref-type="fig" rid="F3">Fig. 3</xref>). Abraded females of <italic><tp:taxon-name>Limnobaris basalis</tp:taxon-name></italic> and <italic><tp:taxon-name>Limnobaris tibialis</tp:taxon-name></italic> may be distinguished by body proportion (<italic><tp:taxon-name>Limnobaris basalis</tp:taxon-name></italic> is slightly stouter) and host association, <italic><tp:taxon-name>Limnobaris basalis</tp:taxon-name></italic> and <italic><tp:taxon-name>Limnobaris albosparsa</tp:taxon-name></italic> by allopatry. Other similar but allopatric species are <italic><tp:taxon-name>Limnobaris babai</tp:taxon-name></italic> (Japan) and <italic><tp:taxon-name>Limnobaris elliptica</tp:taxon-name></italic> (South China, Myanmar). They are larger, have smaller and fewer scales on the elytral base and a shorter rostrum.</p></tp:treatment-sec><tp:treatment-sec sec-type="Distribution"><title>Distribution.</title><p>The species is known from several sites in Fujian Province, China (<xref ref-type="fig" rid="F5">Fig. 13</xref>).</p></tp:treatment-sec><tp:treatment-sec sec-type="Biology"><title>Biology.</title><p>The overwintered weevil appears on <italic><tp:taxon-name>Scirpus</tp:taxon-name></italic> in early April and feeds on the leaves. In late April, when the plant flowers in Fujian, we observed numerous specimens on the inflorescence. The larva develops in the culm, apparently most successfully in the basal, often submerged internode. Occupants of more distal internodes frequently were parasitized by an unidentified species of the <italic><tp:taxon-name>Eupelmus</tp:taxon-name></italic> (s. str.)<italic>urozonus</italic> Dalman group (<tp:taxon-name>Eupelmidae</tp:taxon-name>, <tp:taxon-name>Hymenoptera</tp:taxon-name>). Pupation starts in June and newly eclosed adults appear in July. In middle July 2013, we found mostly larvae, approximately one third pupae and one eclosed adult in the culms we dissected.</p><!--PageBreak--></tp:treatment-sec><tp:treatment-sec sec-type="Notes"><title>Notes.</title><p><italic><tp:taxon-name>Pertorcus tibialis basalis</tp:taxon-name></italic> is transferred here to <italic><tp:taxon-name>Limnobaris</tp:taxon-name></italic> and raised to full species rank based on plant association, molecular data and morphological details of the protibia, genitalia and vestiture.</p></tp:treatment-sec><tp:treatment-sec sec-type="Material examined"><title>Material examined.</title><p>CHINA. Fujian: 建阳坳头[?]田坵 [?tianqiu, Aotou, Jianyang], 25.iv.1965 (IZCAS 1); 建阳坳头三板桥 [Sanban Bridge, Aotou, Jianyang], 19.iv.1965, 26.iv.1965, 18.v.1991 (IZCAS 3); Daanyuan, Wuyi Mts., 24.–27.iv.2013 (BMNH 4, IZCAS 17, JPPC 11, ZIN 4), 16.–19.vii.2013 [larvae, pupae, 1 adult, parasites] (IZCAS, JPPC); Guadun, Wuyi Mts., 1.iv.1938 (PT), 2.iv.1938 (HT), 7.iv.1938 (4x), 8.iv.1938 (5x), 12.iv.1938 (2 PT), 15.iv.1938, 16.iv.1938, 19.iv.1938, 25.iv.1938 (5x), 27.iv.1938, 5.v.1938, 6.v.1938 (1 + 1 PT), 7.v.1938 (AKMB 25); 大竹栏 [Dazhulan], 4.vii.1965 (IZCAS 1); Guangze, 5.ix.1937 (AKMB 1); 建阳黄坑新历 [Xinli, Huangkeng, Jianyang], 25/27.v.1965 (IZCAS 2); 建阳黄坑 [Huangkeng, Jianyang], 10.–13.iv.1965 (IZCAS 4); 建阳将乐龙栖山 [Longqi Mts., Jiangle, Jianyang], 19.iv.1965, 3.vii.1965, 17.–19.v.1991 (6x), 1.viii.1991 (IZCAS 9); 梅花山双车村 [Shuangche Village, Meihua Mts.], 6.xi.2008 (IZCAS 1); 黄坑大竹篮先峰岭 [Xian Fengling, Huangkeng Dazhulan, Jianyang], 28.v.1960 (IZCAS 2).</p></tp:treatment-sec><tp:treatment-sec><!--Section generated to contain objects referenced in tp:taxon-treatment.--><fig id="F3" position="float" orientation="portrait"><label>Figures 3–5.</label><caption><p>Male protibia of <italic><tp:taxon-name>Limnobaris</tp:taxon-name></italic> species. <bold>3</bold> <italic><tp:taxon-name>Limnobaris basalis</tp:taxon-name></italic> <bold>4</bold> <italic><tp:taxon-name>Limnobaris martensi</tp:taxon-name></italic> <bold>5</bold> <italic><tp:taxon-name>Limnobaris tibialis</tp:taxon-name></italic>.</p></caption><graphic xmlns:xlink="http://www.w3.org/1999/xlink" xlink:href="zookeys-416-041-g003.jpg" position="float" orientation="portrait" xlink:type="simple"/></fig><fig id="F5" position="float" orientation="portrait"><label>Figure 13.</label><caption><p>Map of China and neighboring countries showing the distribution of ten of eleven Palaearctic <italic><tp:taxon-name>Limnobaris</tp:taxon-name></italic> species. See <xref ref-type="bibr" rid="B72">Yoshihara and Morimoto (1994)</xref> for distribution of <italic><tp:taxon-name>Limnobaris babai</tp:taxon-name></italic> in Japan. Yellow line demarks southern limit of Palaeartic Realm according to <xref ref-type="bibr" rid="B36">Hoffmann (2001)</xref>. Topographic relief in 1000 m increments calculated from GTOPO30 data set of US Geological Survey, EROS data center.</p></caption><graphic xmlns:xlink="http://www.w3.org/1999/xlink" xlink:href="zookeys-416-041-g005.jpg" position="float" orientation="portrait" xlink:type="simple"/></fig></tp:treatment-sec><ref-list><ref id="B72"><mixed-citation xmlns:xlink="http://www.w3.org/1999/xlink" xlink:type="simple"><person-group><name name-style="western"><surname>Yoshihara</surname><given-names>K</given-names></name><name name-style="western"><surname>Morimoto</surname><given-names>K</given-names></name></person-group> (<year>1994</year>) <article-title>A revision of the baridine weevils of the genus <italic>Limnobaris</italic> Bedel (Coleoptera, Curculionidae) from Japan and neighbouring countries.</article-title><source>Japanese Journal of Entomology</source><volume>62</volume>: <fpage>445</fpage>–<lpage>456</lpage>.</mixed-citation></ref><ref id="B36"><mixed-citation xmlns:xlink="http://www.w3.org/1999/xlink" xlink:type="simple"><person-group><name name-style="western"><surname>Hoffmann</surname><given-names>RS</given-names></name></person-group> (<year>2001</year>) <article-title>The southern boundary of the Palaearctic Realm in China and adjacent countries.</article-title><source>Acta Zoologica Sinica</source><volume>47</volume>: <fpage>121</fpage>–<lpage>131</lpage>.</mixed-citation></ref></ref-list></tp:taxon-treatment>
