# Supplementary material for: A taxonomic revision of Limnobaris Bedel in the strict sense (Coleoptera, Curculionidae, Baridinae), with particular emphasis on the species found in China
Source: Zookeys. 2014 Jun 16;(416):41–66. doi: 10.3897/zookeys.416.7164 (PMC4109509; doi:10.3897/zookeys.416.7164)
Supplement: XML Treatment for Limnobaris dolorosa [file zookeys.416.7164-treatment4.xml]

<!DOCTYPE tp:taxon-treatment
  PUBLIC "-//TaxonX//DTD Taxonomic Treatment Publishing DTD v0 20100105//EN" "tax-treatment-NSO.dtd">
<tp:taxon-treatment xmlns:tp="http://www.plazi.org/taxpub"><tp:treatment-meta><kwd-group><label>Taxon classification</label><kwd><named-content content-type="kingdom">Animalia</named-content></kwd><kwd><named-content content-type="order">Coleoptera</named-content></kwd><kwd><named-content content-type="family">Curculionidae</named-content></kwd></kwd-group><mixed-citation publication-type="journal"><person-group><name><surname>Prena</surname><given-names>Jens</given-names></name><name><surname>Korotyaev</surname><given-names>Boris</given-names></name><name><surname>Wang</surname><given-names>Zhiliang</given-names></name><name><surname>Ren</surname><given-names>Li</given-names></name><name><surname>Liu</surname><given-names>Ning</given-names></name><name><surname>Zhang</surname><given-names>Runzhi</given-names></name></person-group><article-title>A taxonomic revision of <italic>Limnobaris</italic> Bedel in the strict sense (Coleoptera, Curculionidae, Baridinae), with particular emphasis on the species found in China</article-title><source>Zookeys</source><day>16</day><month>6</month><year>2014</year><volume>2014</volume><issue>416</issue><fpage>41</fpage><lpage>66</lpage><pub-id pub-id-type="doi">10.3897/zookeys.416.7164</pub-id></mixed-citation></tp:treatment-meta><tp:nomenclature><tp:taxon-name>
                        <tp:taxon-name-part taxon-name-part-type="genus">Limnobaris</tp:taxon-name-part>
                        <tp:taxon-name-part taxon-name-part-type="species">dolorosa</tp:taxon-name-part>
                    </tp:taxon-name><tp:taxon-authority>(Goeze, 1777)</tp:taxon-authority><tp:nomenclature-citation-list><tp:nomenclature-citation><tp:taxon-name>“17. Curculio”.</tp:taxon-name><comment><xref ref-type="bibr" rid="B26">Geoffroy (1762</xref>: 285) [nomenclaturally unavailable work, species names not binominal].</comment></tp:nomenclature-citation><tp:nomenclature-citation><tp:taxon-name>Curculio dolorosus</tp:taxon-name><comment> Goeze, 1777: 411. Description from <xref ref-type="bibr" rid="B26">Geoffroy (1762)</xref> in combination with available name. Neotype designated by <xref ref-type="bibr" rid="B17">Dieckmann (1991</xref>: 305), male, Lagny, France (MNHN).</comment></tp:nomenclature-citation><tp:nomenclature-citation><tp:taxon-name>Curculio funereus</tp:taxon-name><comment> Geoffroy in Fourcroy 1785: 121. Description from <xref ref-type="bibr" rid="B26">Geoffroy (1762)</xref> in combination with species name. Objective synonym of <italic><tp:taxon-name>Curculio dolorosus</tp:taxon-name></italic> Goeze.</comment></tp:nomenclature-citation><tp:nomenclature-citation><tp:taxon-name>Curculio dolorosus</tp:taxon-name><comment> Gmelin, 1790: 1804. Description from <xref ref-type="bibr" rid="B26">Geoffroy (1762)</xref> in combination with species name. Homonym and objective synonym of <italic><tp:taxon-name>Curculio dolorosus</tp:taxon-name></italic> Goeze.</comment></tp:nomenclature-citation><tp:nomenclature-citation><tp:taxon-name>Curculio funereus</tp:taxon-name><comment> Herbst, 1795: 164. Lectoype designated by <xref ref-type="bibr" rid="B17">Dieckmann (1991</xref>: 307), male, vicinity of Brunswick [Braunschweig], Germany (MNKB). Homonym of <italic><tp:taxon-name>Curculio funereus</tp:taxon-name></italic> Geoffroy, synonymized with <italic><tp:taxon-name>Curculio dolorosus</tp:taxon-name></italic> Goeze by <xref ref-type="bibr" rid="B17">Dieckmann (1991)</xref>.</comment></tp:nomenclature-citation><tp:nomenclature-citation><tp:taxon-name>Baris pilistriata</tp:taxon-name><comment> Stephens, 1831: 10. Lectoype designated by <xref ref-type="bibr" rid="B17">Dieckmann (1991</xref>: 308), sex not determined, vicinity of London, England (BMNH). Synonymized with <italic><tp:taxon-name>Curculio dolorosus</tp:taxon-name></italic> Goeze by <xref ref-type="bibr" rid="B17">Dieckmann (1991)</xref>.</comment></tp:nomenclature-citation><tp:nomenclature-citation><tp:taxon-name>Limnobaris koltzei</tp:taxon-name><comment> Faust, 1892: 333. Syntypes at least 6, Dalmatia (SDEI, SNSD). Synonymized with <italic><tp:taxon-name>Curculio dolorosus</tp:taxon-name></italic> Goeze by <xref ref-type="bibr" rid="B17">Dieckmann (1991)</xref>.</comment></tp:nomenclature-citation><tp:nomenclature-citation><tp:taxon-name>Limnobaris koltzei</tp:taxon-name><comment> Reitter, 1895: 31. Syntypes 2, Dalmatia (SDEI). hom. n., syn. n.</comment></tp:nomenclature-citation><tp:nomenclature-citation><tp:taxon-name>Limnobaris barbiellinii</tp:taxon-name><comment> Leoni, 1907: 196. Holotype, sex not determined, Rome, Italy (probably in IEGG or OMPB). Synonymized with <italic><tp:taxon-name>Curculio dolorosus</tp:taxon-name></italic> Goeze by <xref ref-type="bibr" rid="B17">Dieckmann (1991)</xref>.</comment></tp:nomenclature-citation><tp:nomenclature-citation><tp:taxon-name>Limnobaris jucunda</tp:taxon-name><comment> Reitter, 1910: 202. Holotype, sex not determined, Ussuri, Russia (HNHM). syn. n.</comment></tp:nomenclature-citation><!--PageBreak--></tp:nomenclature-citation-list></tp:nomenclature><tp:treatment-sec sec-type="Diagnosis"><title>Diagnosis.</title><p><italic><tp:taxon-name>Limnobaris dolorosa</tp:taxon-name></italic> has characteristic ventrolateral vestiture of dense, squamiform setae, which occurs also in <italic><tp:taxon-name>Limnobaris t-album</tp:taxon-name></italic> and <italic><tp:taxon-name>Limnobaris japonica</tp:taxon-name></italic>. All three species can be distinguished from each other based on details of the male genitalia and vestiture. In addition, <italic><tp:taxon-name>Limnobaris japonica</tp:taxon-name></italic> is allopatric (see under this species for further details). The safest way to separate <italic><tp:taxon-name>Limnobaris dolorosa</tp:taxon-name></italic> from <italic><tp:taxon-name>Limnobaris t-album</tp:taxon-name></italic> is the short and wide penis (<xref ref-type="fig" rid="F4">Figs 6</xref>, <xref ref-type="fig" rid="F4">7</xref>). Moreover, <italic><tp:taxon-name>Limnobaris dolorosa</tp:taxon-name></italic> has evenly dense vestiture on the entire flank, whereas <italic><tp:taxon-name>Limnobaris t-album</tp:taxon-name></italic> usually has less dense vestiture on the first ventrites and the metasternum.</p></tp:treatment-sec><tp:treatment-sec sec-type="Notes"><title>Notes.</title><p>Specimens with a dolorosa-type of aedeagus show regional variation in size, body shape, vestiture and surface sculpture. <xref ref-type="bibr" rid="B17">Dieckmann (1991)</xref> mentioned disjunct, aberrant populations of unusually large specimens, one of which was found on <italic><tp:taxon-name>Cladium mariscus</tp:taxon-name></italic> (L.) Pohl rather than <italic><tp:taxon-name>Carex</tp:taxon-name></italic>. This scarce material was collected at sites with mild winters and cool summers (Swedish Baltic islands and Adige River valley in South Tyrol). Our own study showed that the East Asian <italic><tp:taxon-name>Limnobaris jucunda</tp:taxon-name></italic> is a population with a dolorosa-type of aedeagus that is morphologically indistinguishable from European <italic><tp:taxon-name>Carex</tp:taxon-name></italic>-associated specimens. However, small, densely squamose specimens with the same male genitalia occur in Transbaikal, Mongolia and adjacent Northeast China. Further studies with inclusion of molecular and ecological data of geographically representative material are needed to better understand the nature of this variation. We therefore follow <xref ref-type="bibr" rid="B17">Dieckmann (1991)</xref> and consider <italic><tp:taxon-name>Limnobaris dolorosa</tp:taxon-name></italic> (and, likewise, <italic><tp:taxon-name>Limnobaris t-album</tp:taxon-name></italic>) as a morphologically and ecologically polytypic species.</p></tp:treatment-sec><tp:treatment-sec sec-type="Distribution"><title>Distribution.</title><p>The range of <italic><tp:taxon-name>Limnobaris dolorosa</tp:taxon-name></italic> extends from Western Europe (without Iberian Peninsula) to the Pacific coast (apparently without offshore islands, although <xref ref-type="bibr" rid="B47">Legalov (2010)</xref> reported the species from the Kuril Islands, possibly a misidentification of <italic><tp:taxon-name>Limnobaris japonica</tp:taxon-name></italic>). In China, the species has been found in Heilongjiang, Inner Mongolia and Jilin (<xref ref-type="fig" rid="F5">Fig. 13</xref>).</p></tp:treatment-sec><tp:treatment-sec sec-type="Biology"><title>Biology.</title><p>Because of taxonomic confusion with <italic><tp:taxon-name>Limnobaris t-album</tp:taxon-name></italic>, published life history data are unreliable and need verification. Specimens of the typical size range occur on <italic><tp:taxon-name>Carex rostrata</tp:taxon-name></italic> Stokes ex With. in Scotland (<xref ref-type="bibr" rid="B12">Cawthra 1957</xref>; see <xref ref-type="bibr" rid="B53">Morris 2009</xref> for weevil identification) and Northern Germany (J. Prena, unpubl. data). <xref ref-type="bibr" rid="B55">Palm (1957)</xref> found very large specimens (up to 7 mm) on <italic><tp:taxon-name>Cladium mariscus</tp:taxon-name></italic> in the Baltic islands Öland and Gotland. <xref ref-type="bibr" rid="B35">Hoffmann (1955)</xref> mentioned <italic><tp:taxon-name>Scirpus sylvaticus</tp:taxon-name></italic> L. as a host plant. In Jilin Province, we found <italic><tp:taxon-name>Limnobaris dolorosa</tp:taxon-name></italic> in mixed stands of <italic><tp:taxon-name>Scirpus</tp:taxon-name></italic> and tall <italic><tp:taxon-name>Carex</tp:taxon-name></italic> species (mostly <italic><tp:taxon-name>Carex rhynchophysa</tp:taxon-name></italic> C. A. Meyer, some <italic><tp:taxon-name>Carex drymophila</tp:taxon-name></italic> Turczaninow ex Steudel), occasionally in pure <italic><tp:taxon-name>Carex</tp:taxon-name></italic> stands. Feeding occurred on leaves of <italic><tp:taxon-name>Carex rhynchophysa</tp:taxon-name></italic> and <italic><tp:taxon-name>Scirpus</tp:taxon-name></italic>. Life history data published by <xref ref-type="bibr" rid="B41">Kleine (1910)</xref>, <xref ref-type="bibr" rid="B35">Hoffmann (1955)</xref> and <xref ref-type="bibr" rid="B12">Cawthra (1957)</xref> on <italic><tp:taxon-name>Limnobaris t-album</tp:taxon-name></italic> almost certainly apply to <italic><tp:taxon-name>Limnobaris dolorosa</tp:taxon-name></italic>. According to <xref ref-type="bibr" rid="B41">Kleine (1910)</xref>, the larva develops in the stem of <italic><tp:taxon-name>Cladium mariscus</tp:taxon-name></italic>. <xref ref-type="bibr" rid="B12">Cawthra (1957)</xref> reported that eggs are laid in the basal part of the leaf of <italic><tp:taxon-name>Carex rostrata</tp:taxon-name></italic> and that the larva bores down to the rhizome, overwinters, and pupates inside the plant in late May. <xref ref-type="bibr" rid="B35">Hoffmann (1955)</xref> described an almost identical development in <italic><tp:taxon-name>Schoenoplectus lacustris</tp:taxon-name></italic> (L.) Palla.</p></tp:treatment-sec><tp:treatment-sec sec-type="Material examined"><title>Material examined.</title><p>CHINA. Heilongjiang: 哈尔滨 [Haerbin], 31.v.1943 (IZCAS 2); 虎林 [Hulin], 9.vi.1971 (IZCAS 3); 虎林虎头 [Hutou, Hulin], 9.vi.1971 (IZCAS 2); 二層甸子 [Ercengdianzi, =Yuquan], 15.vi.1941, 30.vi.1941 (3x) (IZCAS 4). Inner Mongolia: 海拉尔嵯岗 [Cuogang, Hailaer], 22.vi.1994 (IZCAS 1). <!--PageBreak-->Jilin: Changbai Mts., Dongwo, 8.–11.vi.2013 (IZCAS 11, JPPC 8). MONGOLIA. Dornod Aymag: Duro-Nur Lake [Dörgön núr], 15 km W Khukh-Nur Lake, 28.vi.1976 (ZIN 1). RUSSIA. Zabajkal’skij Kraj: Darasun, 28.vi.1975 (ZIN 2); Soktuj, 23.vi.1925 (ZIN 1). Irkutskaya Oblast: Irkutsk, vii.1994 (JPPC 1). Kemerovskaya Oblast: Tyazhin, 17.vi.1958 (IZCAS 1). Republic of Buryatia: Kjakhta District, NW Kiram, 27.vi.1999 (JPPC 1); Barun-Torej Lake, Ulza River, 29.vi.1925 (ZIN 2).</p></tp:treatment-sec><tp:treatment-sec><!--Section generated to contain objects referenced in tp:taxon-treatment.--><fig id="F4" position="float" orientation="portrait"><label>Figures 6–12.</label><caption><p>Penis of <italic><tp:taxon-name>Limnobaris</tp:taxon-name></italic> species, dorsal view. <bold>6</bold> <italic><tp:taxon-name>Limnobaris dolorosa</tp:taxon-name></italic> <bold>7</bold> <italic><tp:taxon-name>Limnobaris t-album</tp:taxon-name></italic> <bold>8</bold> <italic><tp:taxon-name>Limnobaris martensi</tp:taxon-name></italic> <bold>9</bold> <italic><tp:taxon-name>Limnobaris elliptica</tp:taxon-name></italic> <bold>10</bold> <italic><tp:taxon-name>Limnobaris tibialis</tp:taxon-name></italic> <bold>11</bold> <italic><tp:taxon-name>Limnobaris basalis</tp:taxon-name></italic> <bold>12</bold> <italic><tp:taxon-name>Limnobaris kabakovi</tp:taxon-name></italic>.</p></caption><graphic xmlns:xlink="http://www.w3.org/1999/xlink" xlink:href="zookeys-416-041-g004.jpg" position="float" orientation="portrait" xlink:type="simple"/></fig><fig id="F5" position="float" orientation="portrait"><label>Figure 13.</label><caption><p>Map of China and neighboring countries showing the distribution of ten of eleven Palaearctic <italic><tp:taxon-name>Limnobaris</tp:taxon-name></italic> species. See <xref ref-type="bibr" rid="B72">Yoshihara and Morimoto (1994)</xref> for distribution of <italic><tp:taxon-name>Limnobaris babai</tp:taxon-name></italic> in Japan. Yellow line demarks southern limit of Palaeartic Realm according to <xref ref-type="bibr" rid="B36">Hoffmann (2001)</xref>. Topographic relief in 1000 m increments calculated from GTOPO30 data set of US Geological Survey, EROS data center.</p></caption><graphic xmlns:xlink="http://www.w3.org/1999/xlink" xlink:href="zookeys-416-041-g005.jpg" position="float" orientation="portrait" xlink:type="simple"/></fig></tp:treatment-sec><ref-list><ref id="B26"><mixed-citation xmlns:xlink="http://www.w3.org/1999/xlink" xlink:type="simple"><person-group><name name-style="western"><surname>Geoffroy</surname><given-names>EL</given-names></name></person-group> (<year>1762</year>) <source>Histoire abregée des Insectes qui se trouvent aux environs de Paris</source>, <volume>tome 1</volume>. <publisher-name>Durand</publisher-name>, <publisher-loc>Paris</publisher-loc>.</mixed-citation></ref><ref id="B17"><mixed-citation xmlns:xlink="http://www.w3.org/1999/xlink" xlink:type="simple"><person-group><name name-style="western"><surname>Dieckmann</surname><given-names>L</given-names></name></person-group> (<year>1991</year>) <article-title>Die europäischen <italic>Limnobaris</italic>-Arten (Coleoptera, Curculionidae).</article-title><source>Beiträge zur Entomologie</source><volume>41</volume>: <fpage>303</fpage>–<lpage>311</lpage>.</mixed-citation></ref><ref id="B47"><mixed-citation xmlns:xlink="http://www.w3.org/1999/xlink" xlink:type="simple"><person-group><name name-style="western"><surname>Legalov</surname><given-names>AA</given-names></name></person-group> (<year>2010</year>) <article-title>Annotated checklist of species of superfamily Curculionoidea (Coleoptera) from Asian part of the Russia.</article-title><source>Amurian Zoological Journal</source><volume>2</volume>: <fpage>93</fpage>–<lpage>132</lpage>.</mixed-citation></ref><ref id="B72"><mixed-citation xmlns:xlink="http://www.w3.org/1999/xlink" xlink:type="simple"><person-group><name name-style="western"><surname>Yoshihara</surname><given-names>K</given-names></name><name name-style="western"><surname>Morimoto</surname><given-names>K</given-names></name></person-group> (<year>1994</year>) <article-title>A revision of the baridine weevils of the genus <italic>Limnobaris</italic> Bedel (Coleoptera, Curculionidae) from Japan and neighbouring countries.</article-title><source>Japanese Journal of Entomology</source><volume>62</volume>: <fpage>445</fpage>–<lpage>456</lpage>.</mixed-citation></ref><ref id="B36"><mixed-citation xmlns:xlink="http://www.w3.org/1999/xlink" xlink:type="simple"><person-group><name name-style="western"><surname>Hoffmann</surname><given-names>RS</given-names></name></person-group> (<year>2001</year>) <article-title>The southern boundary of the Palaearctic Realm in China and adjacent countries.</article-title><source>Acta Zoologica Sinica</source><volume>47</volume>: <fpage>121</fpage>–<lpage>131</lpage>.</mixed-citation></ref><ref id="B12"><mixed-citation xmlns:xlink="http://www.w3.org/1999/xlink" xlink:type="simple"><person-group><name name-style="western"><surname>Cawthra</surname><given-names>EM</given-names></name></person-group> (<year>1957</year>) <article-title>Notes on the biology of a number of weevils (Col., Curculionidae) occurring in Scotland.</article-title><source>Entomologist’s Monthly Magazine</source><volume>93</volume>: <fpage>204</fpage>–<lpage>207</lpage>.</mixed-citation></ref><ref id="B53"><mixed-citation xmlns:xlink="http://www.w3.org/1999/xlink" xlink:type="simple"><person-group><name name-style="western"><surname>Morris</surname><given-names>MG</given-names></name></person-group> (<year>2009</year>) <article-title>The British species of <italic>Limnobaris</italic> (Curculionidae).</article-title><source>Coleopterist</source><volume>18</volume>: <fpage>35</fpage>–<lpage>47</lpage>.</mixed-citation></ref><ref id="B55"><mixed-citation xmlns:xlink="http://www.w3.org/1999/xlink" xlink:type="simple"><person-group><name name-style="western"><surname>Palm</surname><given-names>T</given-names></name></person-group> (<year>1957</year>) <article-title>Till frågan om de svenska <italic>Limnobaris</italic>-arterna (Col., Curculionidae).</article-title><source>Entomologisk Tidskrift Stockholm</source><volume>78</volume>: <fpage>143</fpage>–<lpage>148</lpage>.</mixed-citation></ref><ref id="B35"><mixed-citation xmlns:xlink="http://www.w3.org/1999/xlink" xlink:type="simple"><person-group><name name-style="western"><surname>Hoffmann</surname><given-names>A</given-names></name></person-group> (<year>1955</year>) <source>Faune de France, 59, Coleopteres Curculionides (Deuxième Partie)</source>. <publisher-name>Librairie de la Faculte de Sciences</publisher-name>, <publisher-loc>Paris</publisher-loc> [1954].</mixed-citation></ref><ref id="B41"><mixed-citation xmlns:xlink="http://www.w3.org/1999/xlink" xlink:type="simple"><person-group><name name-style="western"><surname>Kleine</surname><given-names>R</given-names></name></person-group> (<year>1910</year>) <article-title>Die Lariiden und Rhynchophoren und ihre Nahrungspflanzen. Fortsetzung.</article-title><source>Entomologische Blätter</source><volume>6</volume>: <fpage>275</fpage>–<lpage>294</lpage>.</mixed-citation></ref></ref-list></tp:taxon-treatment>
