# Supplementary material for: A taxonomic revision of Limnobaris Bedel in the strict sense (Coleoptera, Curculionidae, Baridinae), with particular emphasis on the species found in China
Source: Zookeys. 2014 Jun 16;(416):41–66. doi: 10.3897/zookeys.416.7164 (PMC4109509; doi:10.3897/zookeys.416.7164)
Supplement: XML Treatment for Limnobaris elliptica [file zookeys.416.7164-treatment5.xml]

<!DOCTYPE tp:taxon-treatment
  PUBLIC "-//TaxonX//DTD Taxonomic Treatment Publishing DTD v0 20100105//EN" "tax-treatment-NSO.dtd">
<tp:taxon-treatment xmlns:tp="http://www.plazi.org/taxpub"><tp:treatment-meta><kwd-group><label>Taxon classification</label><kwd><named-content content-type="kingdom">Animalia</named-content></kwd><kwd><named-content content-type="order">Coleoptera</named-content></kwd><kwd><named-content content-type="family">Curculionidae</named-content></kwd></kwd-group><mixed-citation publication-type="journal"><person-group><name><surname>Prena</surname><given-names>Jens</given-names></name><name><surname>Korotyaev</surname><given-names>Boris</given-names></name><name><surname>Wang</surname><given-names>Zhiliang</given-names></name><name><surname>Ren</surname><given-names>Li</given-names></name><name><surname>Liu</surname><given-names>Ning</given-names></name><name><surname>Zhang</surname><given-names>Runzhi</given-names></name></person-group><article-title>A taxonomic revision of <italic>Limnobaris</italic> Bedel in the strict sense (Coleoptera, Curculionidae, Baridinae), with particular emphasis on the species found in China</article-title><source>Zookeys</source><day>16</day><month>6</month><year>2014</year><volume>2014</volume><issue>416</issue><fpage>41</fpage><lpage>66</lpage><pub-id pub-id-type="doi">10.3897/zookeys.416.7164</pub-id></mixed-citation></tp:treatment-meta><tp:nomenclature><tp:taxon-name>
                        <tp:taxon-name-part taxon-name-part-type="genus">Limnobaris</tp:taxon-name-part>
                        <tp:taxon-name-part taxon-name-part-type="species">elliptica</tp:taxon-name-part>
                    </tp:taxon-name><tp:taxon-authority>(Marshall, 1948)</tp:taxon-authority><tp:taxon-status xmlns:xlink="http://www.w3.org/1999/xlink" xlink:type="simple">comb. n.</tp:taxon-status><tp:nomenclature-citation-list><tp:nomenclature-citation><tp:taxon-name>Calyptopygus ellipticus</tp:taxon-name><comment> Marshall, 1948: 466. Syntypes 8, Kambaiti [Kan Paik Ti], Myanmar (BMNH, NHRS).</comment></tp:nomenclature-citation></tp:nomenclature-citation-list></tp:nomenclature><tp:treatment-sec sec-type="Diagnosis"><title>Diagnosis.</title><p><italic><tp:taxon-name>Limnobaris elliptica</tp:taxon-name></italic> is very similar to <italic><tp:taxon-name>Limnobaris babai</tp:taxon-name></italic> from Japan. These two species can be distinguished from all others by the short, curved rostrum, the blunt ventromedian process on the male protibia and almost glabrous elytra. <italic><tp:taxon-name>Limnobaris elliptica</tp:taxon-name></italic> is on average somewhat smaller than <italic><tp:taxon-name>Limnobaris babai</tp:taxon-name></italic> (3.2–3.8 mm vs. 3.5–4.5 mm), has an apically pointed penis (rounded in <italic><tp:taxon-name>Limnobaris babai</tp:taxon-name></italic>) and at least the males have longer setae on the underside of the profemur. <italic><tp:taxon-name>Limnobaris basalis</tp:taxon-name></italic>, another similar species, has a longer rostrum, larger scales on the elytral base and occurs in Fujian. The Nepalese <italic><tp:taxon-name>Limnobaris martensi</tp:taxon-name></italic> is slenderer and almost entirely glabrous.</p></tp:treatment-sec><tp:treatment-sec sec-type="Distribution"><title>Distribution.</title><p>The species is known from three sites west of the Gaoligong Mountains in the border region between Myanmar and Yunnan Province, China (<xref ref-type="fig" rid="F5">Fig. 13</xref>).</p></tp:treatment-sec><tp:treatment-sec sec-type="Biology"><title>Biology.</title><p>We found larvae, pupae and freshly eclosed adults inside flowering culms of <italic><tp:taxon-name>Scirpus wichurai</tp:taxon-name></italic> Böckeler in late September. A few specimens already had exited the plant and one was observed on a tall <italic><tp:taxon-name>Scleria</tp:taxon-name></italic> species, which does not appear to be a larval host. Many larvae were killed by three to five specimens of an apparently undescribed <italic><tp:taxon-name>Entedon</tp:taxon-name></italic> Dalman species (<tp:taxon-name>Eulophidae</tp:taxon-name>, <tp:taxon-name>Hymenoptera</tp:taxon-name>), a large and widespread genus known to parasitize beetle larvae (C. Hansson, <italic>in litt</italic>.). The weevil overwinters and the first specimens appear on the host plant in late March.</p></tp:treatment-sec><tp:treatment-sec sec-type="Material examined"><title>Material examined.</title><p>CHINA. Yunnan: 盈江伐木場 [Famuchang (logging headquarter), Yingjiang ], 1700 m, 13.iv.1980 (IZCAS 3); Xiaozahe, Tengchong County, 1800 m, 26.ix.2013 (IZCAS 4, JPPC 4, ZIN 2). MYANMAR. Kachin: Kambaiti [Kan Paik Ti], Myitkyina District, 2130 m, 28.iii.–3.iv.1934 (3x), 14.iv.1934 (BMNH 4).</p></tp:treatment-sec><tp:treatment-sec><!--Section generated to contain objects referenced in tp:taxon-treatment.--><fig id="F5" position="float" orientation="portrait"><label>Figure 13.</label><caption><p>Map of China and neighboring countries showing the distribution of ten of eleven Palaearctic <italic><tp:taxon-name>Limnobaris</tp:taxon-name></italic> species. See <xref ref-type="bibr" rid="B72">Yoshihara and Morimoto (1994)</xref> for distribution of <italic><tp:taxon-name>Limnobaris babai</tp:taxon-name></italic> in Japan. Yellow line demarks southern limit of Palaeartic Realm according to <xref ref-type="bibr" rid="B36">Hoffmann (2001)</xref>. Topographic relief in 1000 m increments calculated from GTOPO30 data set of US Geological Survey, EROS data center.</p></caption><graphic xmlns:xlink="http://www.w3.org/1999/xlink" xlink:href="zookeys-416-041-g005.jpg" position="float" orientation="portrait" xlink:type="simple"/></fig></tp:treatment-sec><ref-list><ref id="B72"><mixed-citation xmlns:xlink="http://www.w3.org/1999/xlink" xlink:type="simple"><person-group><name name-style="western"><surname>Yoshihara</surname><given-names>K</given-names></name><name name-style="western"><surname>Morimoto</surname><given-names>K</given-names></name></person-group> (<year>1994</year>) <article-title>A revision of the baridine weevils of the genus <italic>Limnobaris</italic> Bedel (Coleoptera, Curculionidae) from Japan and neighbouring countries.</article-title><source>Japanese Journal of Entomology</source><volume>62</volume>: <fpage>445</fpage>–<lpage>456</lpage>.</mixed-citation></ref><ref id="B36"><mixed-citation xmlns:xlink="http://www.w3.org/1999/xlink" xlink:type="simple"><person-group><name name-style="western"><surname>Hoffmann</surname><given-names>RS</given-names></name></person-group> (<year>2001</year>) <article-title>The southern boundary of the Palaearctic Realm in China and adjacent countries.</article-title><source>Acta Zoologica Sinica</source><volume>47</volume>: <fpage>121</fpage>–<lpage>131</lpage>.</mixed-citation></ref></ref-list></tp:taxon-treatment>
