# Supplementary material for: A taxonomic revision of Limnobaris Bedel in the strict sense (Coleoptera, Curculionidae, Baridinae), with particular emphasis on the species found in China
Source: Zookeys. 2014 Jun 16;(416):41–66. doi: 10.3897/zookeys.416.7164 (PMC4109509; doi:10.3897/zookeys.416.7164)
Supplement: XML Treatment for Limnobaris kumei [file zookeys.416.7164-treatment8.xml]

<!DOCTYPE tp:taxon-treatment
  PUBLIC "-//TaxonX//DTD Taxonomic Treatment Publishing DTD v0 20100105//EN" "tax-treatment-NSO.dtd">
<tp:taxon-treatment xmlns:tp="http://www.plazi.org/taxpub"><tp:treatment-meta><kwd-group><label>Taxon classification</label><kwd><named-content content-type="kingdom">Animalia</named-content></kwd><kwd><named-content content-type="order">Coleoptera</named-content></kwd><kwd><named-content content-type="family">Curculionidae</named-content></kwd></kwd-group><mixed-citation publication-type="journal"><person-group><name><surname>Prena</surname><given-names>Jens</given-names></name><name><surname>Korotyaev</surname><given-names>Boris</given-names></name><name><surname>Wang</surname><given-names>Zhiliang</given-names></name><name><surname>Ren</surname><given-names>Li</given-names></name><name><surname>Liu</surname><given-names>Ning</given-names></name><name><surname>Zhang</surname><given-names>Runzhi</given-names></name></person-group><article-title>A taxonomic revision of <italic>Limnobaris</italic> Bedel in the strict sense (Coleoptera, Curculionidae, Baridinae), with particular emphasis on the species found in China</article-title><source>Zookeys</source><day>16</day><month>6</month><year>2014</year><volume>2014</volume><issue>416</issue><fpage>41</fpage><lpage>66</lpage><pub-id pub-id-type="doi">10.3897/zookeys.416.7164</pub-id></mixed-citation></tp:treatment-meta><tp:nomenclature><tp:taxon-name>
                        <tp:taxon-name-part taxon-name-part-type="genus">Limnobaris</tp:taxon-name-part>
                        <tp:taxon-name-part taxon-name-part-type="species">kumei</tp:taxon-name-part>
                    </tp:taxon-name><tp:taxon-authority>(Yoshihara &amp; Morimoto, 1997)</tp:taxon-authority><tp:taxon-status xmlns:xlink="http://www.w3.org/1999/xlink" xlink:type="simple">comb. n.</tp:taxon-status><tp:nomenclature-citation-list><tp:nomenclature-citation><tp:taxon-name>Calyptopygus kumei</tp:taxon-name><comment> Yoshihara &amp; Morimoto, 1997: 1. Holotype male, Mt. Takôyama, Yomitan-son, Okinawa Island, Japan (ELKU).</comment></tp:nomenclature-citation></tp:nomenclature-citation-list></tp:nomenclature><tp:treatment-sec sec-type="Diagnosis"><title>Diagnosis.</title><p><italic><tp:taxon-name>Limnobaris kumei</tp:taxon-name></italic> is the only known species that has neither dense lateroventral vestiture nor a male protibial projection. Moreover, the rostrum is longer and sexually more dimorphic than in other congeners. Females have the antenna inserted in the basal half of the rostrum, a condition otherwise noticed only in <italic><tp:taxon-name>Limnobaris albosparsa</tp:taxon-name></italic> and <italic><tp:taxon-name>Limnobaris tibialis</tp:taxon-name></italic>.</p></tp:treatment-sec><tp:treatment-sec sec-type="Distribution"><title>Distribution.</title><p>The species is known from the Ryūkyū Islands (Okinawa) and Taiwan (<xref ref-type="fig" rid="F5">Fig. 13</xref>).</p></tp:treatment-sec><tp:treatment-sec sec-type="Biology"><title>Biology.</title><p>Adult weevils were collected from unidentified <tp:taxon-name>Cyperaceae</tp:taxon-name> (<xref ref-type="bibr" rid="B73">Yoshihara and Morimoto 1997</xref>).</p></tp:treatment-sec><tp:treatment-sec sec-type="Material examined"><title>Material examined.</title><p>TAIWAN. [data not recorded] (BPBM 1).</p><!--PageBreak--></tp:treatment-sec><tp:treatment-sec><!--Section generated to contain objects referenced in tp:taxon-treatment.--><fig id="F5" position="float" orientation="portrait"><label>Figure 13.</label><caption><p>Map of China and neighboring countries showing the distribution of ten of eleven Palaearctic <italic><tp:taxon-name>Limnobaris</tp:taxon-name></italic> species. See <xref ref-type="bibr" rid="B72">Yoshihara and Morimoto (1994)</xref> for distribution of <italic><tp:taxon-name>Limnobaris babai</tp:taxon-name></italic> in Japan. Yellow line demarks southern limit of Palaeartic Realm according to <xref ref-type="bibr" rid="B36">Hoffmann (2001)</xref>. Topographic relief in 1000 m increments calculated from GTOPO30 data set of US Geological Survey, EROS data center.</p></caption><graphic xmlns:xlink="http://www.w3.org/1999/xlink" xlink:href="zookeys-416-041-g005.jpg" position="float" orientation="portrait" xlink:type="simple"/></fig></tp:treatment-sec><ref-list><ref id="B72"><mixed-citation xmlns:xlink="http://www.w3.org/1999/xlink" xlink:type="simple"><person-group><name name-style="western"><surname>Yoshihara</surname><given-names>K</given-names></name><name name-style="western"><surname>Morimoto</surname><given-names>K</given-names></name></person-group> (<year>1994</year>) <article-title>A revision of the baridine weevils of the genus <italic>Limnobaris</italic> Bedel (Coleoptera, Curculionidae) from Japan and neighbouring countries.</article-title><source>Japanese Journal of Entomology</source><volume>62</volume>: <fpage>445</fpage>–<lpage>456</lpage>.</mixed-citation></ref><ref id="B36"><mixed-citation xmlns:xlink="http://www.w3.org/1999/xlink" xlink:type="simple"><person-group><name name-style="western"><surname>Hoffmann</surname><given-names>RS</given-names></name></person-group> (<year>2001</year>) <article-title>The southern boundary of the Palaearctic Realm in China and adjacent countries.</article-title><source>Acta Zoologica Sinica</source><volume>47</volume>: <fpage>121</fpage>–<lpage>131</lpage>.</mixed-citation></ref><ref id="B73"><mixed-citation xmlns:xlink="http://www.w3.org/1999/xlink" xlink:type="simple"><person-group><name name-style="western"><surname>Yoshihara</surname><given-names>K</given-names></name><name name-style="western"><surname>Morimoto</surname><given-names>K</given-names></name></person-group> (<year>1997</year>) <article-title><italic>Calyptopygus kumei</italic> (Coleoptera, Curculionidae), a new species of baridine weevil from Japan and Taiwan.</article-title><source>Elytra</source><volume>25</volume>: <fpage>1</fpage>–<lpage>5</lpage>.</mixed-citation></ref></ref-list></tp:taxon-treatment>
