# Supplementary material for: A taxonomic revision of Limnobaris Bedel in the strict sense (Coleoptera, Curculionidae, Baridinae), with particular emphasis on the species found in China
Source: Zookeys. 2014 Jun 16;(416):41–66. doi: 10.3897/zookeys.416.7164 (PMC4109509; doi:10.3897/zookeys.416.7164)
Supplement: XML Treatment for Limnobaris martensi [file zookeys.416.7164-treatment9.xml]

<!DOCTYPE tp:taxon-treatment
  PUBLIC "-//TaxonX//DTD Taxonomic Treatment Publishing DTD v0 20100105//EN" "tax-treatment-NSO.dtd">
<tp:taxon-treatment xmlns:tp="http://www.plazi.org/taxpub"><tp:treatment-meta><kwd-group><label>Taxon classification</label><kwd><named-content content-type="kingdom">Animalia</named-content></kwd><kwd><named-content content-type="order">Coleoptera</named-content></kwd><kwd><named-content content-type="family">Curculionidae</named-content></kwd></kwd-group><mixed-citation publication-type="journal"><person-group><name><surname>Prena</surname><given-names>Jens</given-names></name><name><surname>Korotyaev</surname><given-names>Boris</given-names></name><name><surname>Wang</surname><given-names>Zhiliang</given-names></name><name><surname>Ren</surname><given-names>Li</given-names></name><name><surname>Liu</surname><given-names>Ning</given-names></name><name><surname>Zhang</surname><given-names>Runzhi</given-names></name></person-group><article-title>A taxonomic revision of <italic>Limnobaris</italic> Bedel in the strict sense (Coleoptera, Curculionidae, Baridinae), with particular emphasis on the species found in China</article-title><source>Zookeys</source><day>16</day><month>6</month><year>2014</year><volume>2014</volume><issue>416</issue><fpage>41</fpage><lpage>66</lpage><pub-id pub-id-type="doi">10.3897/zookeys.416.7164</pub-id></mixed-citation></tp:treatment-meta><tp:nomenclature><tp:taxon-name>
                        <tp:taxon-name-part taxon-name-part-type="genus">Limnobaris</tp:taxon-name-part>
                        <tp:taxon-name-part taxon-name-part-type="species">martensi</tp:taxon-name-part>
                        <object-id xmlns:xlink="http://www.w3.org/1999/xlink" content-type="zoobank" xlink:type="simple">http://zoobank.org/A7C0F62E-6BD3-453B-BB1C-97342A7EBDCC</object-id>
                    </tp:taxon-name><tp:taxon-authority>Korotyaev</tp:taxon-authority><tp:taxon-status xmlns:xlink="http://www.w3.org/1999/xlink" xlink:type="simple">sp. n.</tp:taxon-status></tp:nomenclature><tp:treatment-sec sec-type="Diagnosis"><title>Diagnosis.</title><p><italic><tp:taxon-name>Limnobaris martensi</tp:taxon-name></italic> is a shiny, almost entirely glabrous species that has just a few inconspicuous setae on the ventral side and the legs (<xref ref-type="fig" rid="F2">Fig. 2</xref>). The slightly bulging apical section of the tenth interstria is nearly smooth in <italic><tp:taxon-name>Limnobaris martensi</tp:taxon-name></italic> but more or less serrated in the other glabrous species <italic><tp:taxon-name>Limnobaris babai</tp:taxon-name></italic> and <italic><tp:taxon-name>Limnobaris elliptica</tp:taxon-name></italic>. Very slender, abraded <italic><tp:taxon-name>Limnobaris tibialis</tp:taxon-name></italic> can be distinguished from <italic><tp:taxon-name>Limnobaris martensi</tp:taxon-name></italic> by the sharply pointed, more basally inserted male protibial projection and apically round penis (<xref ref-type="fig" rid="F4">Figs 8</xref>, <xref ref-type="fig" rid="F4">10</xref>).</p><fig id="F2" position="float" orientation="portrait"><label>Figure 2.</label><caption><p><italic><tp:taxon-name>Limnobaris martensi</tp:taxon-name></italic>, dorsal and lateral view of holotype (L = 3.2 mm).</p></caption><graphic xmlns:xlink="http://www.w3.org/1999/xlink" xlink:href="zookeys-416-041-g002.jpg" position="float" orientation="portrait" xlink:type="simple"/></fig></tp:treatment-sec><tp:treatment-sec sec-type="Description"><title>Description.</title><p>Rostrum as long as pronotum, weakly and evenly curved, cylindrical, parallel-sided in basal 2/3, slightly dilated to apex; depression before eyes very weak but distinct. Dorsal surface of rostrum evenly convex, with short striole at level of antennal insertion; shiny, with sparse minute round punctures. Sides of rostrum at base with denser and larger elongate punctures. Antennae inserted at 0.57 × length of rostrum from base, antennal scrobe shortly continued beyond base of antenna. Ventral margin of antennal scrobe merging with lateroventral edge of rostrum at half way to eye; dorsal margin of scrobe reaching eye. Scape of antenna slender, shortly widened at apex. First segment of funicle 1.5 × as long as wide, 2nd slightly longer than wide, 3rd weakly transverse, 4–7th moderately to strongly transverse. Base of club very broadly rounded, almost truncate, but clearly separated from broad 7th funicular segment, apex of club broadly rounded. Frons weakly convex, at anterior margin as broad as base of rostrum, slightly widened posteriad, shiny, with sparse small punctures. Vertex with reticulate microsculpture. Eyes large.</p><p>Pronotum 1.1 × as wide as long, parallel-sided in basal half, then weakly narrowed to shallow apical constriction. Base of pronotum feebly bisinuate. Disc weekly and evenly convex, sub-matt due to reticulate microsculpture, with rather sparse fine, somewhat angular, round or oblong punctures, separated usually by not less than own diameter, in some places by 2–3 × diameter. Median line without microreticulation and punctures. Scutellum shiny, nearly rectangular, feebly widened at base.</p><p>Elytra 1.8 × as long as wide, with well-pronounced humeri, parallel-sided in basal half, rather narrowly rounded at apex; sutural angle slightly sinuate. Disc flattened, with fairly abrupt declivity; preapical prominences very distinct. Striae deep and narrow, intervals flat, about 4 × as wide as striae, shiny, with 1 row of small punctures and much finer microreticulation than on pronotum. Intervals in many places distinctly impressed around sparse and inconspicuous punctures in striae.</p><p>Legs slender and fairly long. Fore tibia with large tooth slightly proximal of middle of inner surface, apex of tooth blunt (<xref ref-type="fig" rid="F3">Fig. 4</xref>). 1st tarsite 1.5 × as long as wide, 2nd clearly transverse, rounded at sides, 3rd in fore tarsus 1.7 × as broad as 2nd. 5th tarsite slender, weakly widened toward apex, by one-half of its length projecting beyond lobes of 3rd tarsite. Length of claw 1.5 × width of claw-segment at apex. Penis as in <xref ref-type="fig" rid="F4">Fig. 8</xref>, moderately bent ventrally at base and apex, basal apodemes shorter than in other species.</p><fig id="F3" position="float" orientation="portrait"><label>Figures 3–5.</label><caption><p>Male protibia of <italic><tp:taxon-name>Limnobaris</tp:taxon-name></italic> species. <bold>3</bold> <italic><tp:taxon-name>Limnobaris basalis</tp:taxon-name></italic> <bold>4</bold> <italic><tp:taxon-name>Limnobaris martensi</tp:taxon-name></italic> <bold>5</bold> <italic><tp:taxon-name>Limnobaris tibialis</tp:taxon-name></italic>.</p></caption><graphic xmlns:xlink="http://www.w3.org/1999/xlink" xlink:href="zookeys-416-041-g003.jpg" position="float" orientation="portrait" xlink:type="simple"/></fig><fig id="F4" position="float" orientation="portrait"><label>Figures 6–12.</label><caption><p>Penis of <italic><tp:taxon-name>Limnobaris</tp:taxon-name></italic> species, dorsal view. <bold>6</bold> <italic><tp:taxon-name>Limnobaris dolorosa</tp:taxon-name></italic> <bold>7</bold> <italic><tp:taxon-name>Limnobaris t-album</tp:taxon-name></italic> <bold>8</bold> <italic><tp:taxon-name>Limnobaris martensi</tp:taxon-name></italic> <bold>9</bold> <italic><tp:taxon-name>Limnobaris elliptica</tp:taxon-name></italic> <bold>10</bold> <italic><tp:taxon-name>Limnobaris tibialis</tp:taxon-name></italic> <bold>11</bold> <italic><tp:taxon-name>Limnobaris basalis</tp:taxon-name></italic> <bold>12</bold> <italic><tp:taxon-name>Limnobaris kabakovi</tp:taxon-name></italic>.</p></caption><graphic xmlns:xlink="http://www.w3.org/1999/xlink" xlink:href="zookeys-416-041-g004.jpg" position="float" orientation="portrait" xlink:type="simple"/></fig><p>Body black; scape of antenna in basal 2/3 light brown, apical third of scape, 1st and base of 2nd segments of antennal funicle, and tarsi dark brown, humeral callus <!--PageBreak-->brownish. Upper side bare, legs with sparse short recumbent white setae, sides of abdomen with few inconspicuous setae.</p><p>Length of body 3.2 mm, width at shoulders 1.15 mm.</p></tp:treatment-sec><tp:treatment-sec sec-type="Distribution"><title>Distribution.</title><p>The only known specimen is from Eastern Nepal (<xref ref-type="fig" rid="F5">Fig. 13</xref>).</p><fig id="F5" position="float" orientation="portrait"><label>Figure 13.</label><caption><p>Map of China and neighboring countries showing the distribution of ten of eleven Palaearctic <italic><tp:taxon-name>Limnobaris</tp:taxon-name></italic> species. See <xref ref-type="bibr" rid="B72">Yoshihara and Morimoto (1994)</xref> for distribution of <italic><tp:taxon-name>Limnobaris babai</tp:taxon-name></italic> in Japan. Yellow line demarks southern limit of Palaeartic Realm according to <xref ref-type="bibr" rid="B36">Hoffmann (2001)</xref>. Topographic relief in 1000 m increments calculated from GTOPO30 data set of US Geological Survey, EROS data center.</p></caption><graphic xmlns:xlink="http://www.w3.org/1999/xlink" xlink:href="zookeys-416-041-g005.jpg" position="float" orientation="portrait" xlink:type="simple"/></fig></tp:treatment-sec><tp:treatment-sec sec-type="Biology"><title>Biology.</title><p>Unknown.</p></tp:treatment-sec><tp:treatment-sec sec-type="Material examined"><title>Material examined.</title><p>Holotype male: Nepal, 272, Taplejung Distr., Kabeli Khola, N Yamputhin, S-Hang, 1700–2200 m, Kulturland/Busch, 5 Sep. 1983, J. Martens and B. Daams (SMNS).</p></tp:treatment-sec><tp:treatment-sec sec-type="Etymology"><title>Etymology.</title><p>The species is named after Dr. Jochen Martens (Mainz).</p><!--PageBreak--></tp:treatment-sec><ref-list><ref id="B72"><mixed-citation xmlns:xlink="http://www.w3.org/1999/xlink" xlink:type="simple"><person-group><name name-style="western"><surname>Yoshihara</surname><given-names>K</given-names></name><name name-style="western"><surname>Morimoto</surname><given-names>K</given-names></name></person-group> (<year>1994</year>) <article-title>A revision of the baridine weevils of the genus <italic>Limnobaris</italic> Bedel (Coleoptera, Curculionidae) from Japan and neighbouring countries.</article-title><source>Japanese Journal of Entomology</source><volume>62</volume>: <fpage>445</fpage>–<lpage>456</lpage>.</mixed-citation></ref><ref id="B36"><mixed-citation xmlns:xlink="http://www.w3.org/1999/xlink" xlink:type="simple"><person-group><name name-style="western"><surname>Hoffmann</surname><given-names>RS</given-names></name></person-group> (<year>2001</year>) <article-title>The southern boundary of the Palaearctic Realm in China and adjacent countries.</article-title><source>Acta Zoologica Sinica</source><volume>47</volume>: <fpage>121</fpage>–<lpage>131</lpage>.</mixed-citation></ref></ref-list></tp:taxon-treatment>
