# Supplementary material for: A taxonomic revision of Limnobaris Bedel in the strict sense (Coleoptera, Curculionidae, Baridinae), with particular emphasis on the species found in China
Source: Zookeys. 2014 Jun 16;(416):41–66. doi: 10.3897/zookeys.416.7164 (PMC4109509; doi:10.3897/zookeys.416.7164)
Supplement: XML Treatment for Limnobaris tibialis [file zookeys.416.7164-treatment10.xml]

<!DOCTYPE tp:taxon-treatment
  PUBLIC "-//TaxonX//DTD Taxonomic Treatment Publishing DTD v0 20100105//EN" "tax-treatment-NSO.dtd">
<tp:taxon-treatment xmlns:tp="http://www.plazi.org/taxpub"><tp:treatment-meta><kwd-group><label>Taxon classification</label><kwd><named-content content-type="kingdom">Animalia</named-content></kwd><kwd><named-content content-type="order">Coleoptera</named-content></kwd><kwd><named-content content-type="family">Curculionidae</named-content></kwd></kwd-group><mixed-citation publication-type="journal"><person-group><name><surname>Prena</surname><given-names>Jens</given-names></name><name><surname>Korotyaev</surname><given-names>Boris</given-names></name><name><surname>Wang</surname><given-names>Zhiliang</given-names></name><name><surname>Ren</surname><given-names>Li</given-names></name><name><surname>Liu</surname><given-names>Ning</given-names></name><name><surname>Zhang</surname><given-names>Runzhi</given-names></name></person-group><article-title>A taxonomic revision of <italic>Limnobaris</italic> Bedel in the strict sense (Coleoptera, Curculionidae, Baridinae), with particular emphasis on the species found in China</article-title><source>Zookeys</source><day>16</day><month>6</month><year>2014</year><volume>2014</volume><issue>416</issue><fpage>41</fpage><lpage>66</lpage><pub-id pub-id-type="doi">10.3897/zookeys.416.7164</pub-id></mixed-citation></tp:treatment-meta><tp:nomenclature><tp:taxon-name>
                        <tp:taxon-name-part taxon-name-part-type="genus">Limnobaris</tp:taxon-name-part>
                        <tp:taxon-name-part taxon-name-part-type="species">tibialis</tp:taxon-name-part>
                    </tp:taxon-name><tp:taxon-authority>(Voss, 1953)</tp:taxon-authority><tp:taxon-status xmlns:xlink="http://www.w3.org/1999/xlink" xlink:type="simple">comb. n.</tp:taxon-status><tp:nomenclature-citation-list><tp:nomenclature-citation><tp:taxon-name>Pertorcus tibialis</tp:taxon-name><comment> Voss, 1953: 75. Holotype male, Kuatun [Guadun], Fujian, China (AKMB).</comment></tp:nomenclature-citation><tp:nomenclature-citation><tp:taxon-name>Pertorcus tibialis pilifer</tp:taxon-name><comment> Voss, 1958: 76. Holotype male, Kuatun [Guadun], Fujian, China (AKMB). syn. n.</comment></tp:nomenclature-citation></tp:nomenclature-citation-list></tp:nomenclature><tp:treatment-sec sec-type="Diagnosis"><title>Diagnosis.</title><!--PageBreak--><p><italic><tp:taxon-name>Limnobaris tibialis</tp:taxon-name></italic> is a small species (2.1–3.1 mm) with sparse ventrolateral vestiture and erect setae on the elytron. Males have a sharply pointed, anteriorly directed process on the ventral edge of the protibia, which is located more basally than the blunt tooth of other species (<xref ref-type="fig" rid="F3">Fig. 5</xref>). <italic><tp:taxon-name>Limnobaris albosparsa</tp:taxon-name></italic>, the only other species with a sharply pointed process, has a slightly wider penis basally, appressed rather than erect setae on the elytron and is allopatric. The number and width of white setae on the elytral interstriae vary considerably even in series taken at the same locality. Females may be confused with sympatrically occurring <italic><tp:taxon-name>Limnobaris basalis</tp:taxon-name></italic>, but the latter species has white setae crowded at the elytral base and is slightly less elongate. Most female <italic><tp:taxon-name>Limnobaris tibialis</tp:taxon-name></italic> can be distinguished by more basally inserted antennae.</p></tp:treatment-sec><tp:treatment-sec sec-type="Notes"><title>Notes.</title><p><xref ref-type="bibr" rid="B70">Voss (1958)</xref> distinguished a pilose “form” with slightly different protibial process. Even though the size of setae can differ noticeably between individual specimens, transitional forms occur even in the same series. <italic><tp:taxon-name>Pertocus tibialis pilifer</tp:taxon-name></italic> is a new junior synonym of the nominal species.</p></tp:treatment-sec><tp:treatment-sec sec-type="Distribution"><title>Distribution.</title><p>The species is known from Southeast China (Anhui, Fujian, Guizhou, Jiangxi, Zhejiang) (<xref ref-type="fig" rid="F5">Fig. 13</xref>).</p></tp:treatment-sec><tp:treatment-sec sec-type="Biology"><title>Biology.</title><p>In Northern Fujian, we found this species on several, ca. 20–30 cm tall <italic><tp:taxon-name>Carex</tp:taxon-name></italic> species. The larva develops in the basal, ca. 2 mm wide section of the culm. Pupation starts in July and newly eclosed adults appear in the same month.</p></tp:treatment-sec><tp:treatment-sec sec-type="Material examined"><title>Material examined.</title><p>CHINA. Anhui: Taipingshien, x.1932 (MCZ 30+). Fujian: Guadun, Wuyi Mts., 3.iv.1938 (PT of P. t. pilifer), 5.iv.1938 (HT + 2 PT of P. t. tibialis + 1), 8.iv.1938 (4x), 18.iv.1938 (1 PT of P. t. tibialis + 1 PT of P. t. pilifer), 20.iv.1938 (HT of P. t. pilifer), 5.v.1938 (2x), 26.v.1938 (PT of P. t. pilifer) (AKMB 15); ditto, 3.iii.1938 10.iv.1938 (PT of P. t. tibialis), 10.iv.1938 (PT of P. t. tibialis) (ZIUH 2); ditto, 7.iv.1938, 18.iv.1938 (2x) (CWOB 3); Changting, Hotien, 15.iv.1941 (BPBM 1), Changteh, Talungchan, 15.iv.1941 (BPBM 1); Daanyuan, Wuyi Mts., 24.–27.iv.2013 (BMNH 4, IZCAS 21, JPPC 12, ZIN 4), 16.–19.vii.2013 [larvae, pupae] (JPPC); 将乐龙栖山余家坪 [Yujiaping, Longxi Mts., Jiangle], 11.iv.1991 (IZCAS 2); 将乐龙栖山里山 [Lishan, Longxi Mts., Jiangle], 22. iv.1991 (IZCAS 1); 建阳黄坑桂林 [Guilin, Huangkeng, Jianyang], 11.iv.1960 (IZCAS 1); 建阳 [Jianyang], 10.v.1965 (IZCAS 1); 邵武铁洋 [Tieyang, Shaowu], 9.vi.1965, 28.vi.1965 (IZCAS 2); Shaowu, Wuyi Mts., 30.iv.1943 (BPBM 1). Guizhou: 遵义市绥阳县宽阔水自然保护区香广山村[Xiangguangshan village, Kuan Kuoshui Natural Reserve, Suiyang, Zunyi], 4.vi.2010 (IZCAS 1). Jiangxi: 九连山保护区 [Jiu Lianshan Natural Reserve], 29/30.ix.1979 (IZCAS 2). Zhejiang: 临安市西天目山禅院寺[Chanyuan Temple, West Tianmu Mts., Lin’an], 22.viii.2009 (IZCAS 2); 景宁 [Jingning], 28.vii.2010 (ZAFU 1); 庆元百山祖 [Baishanzu, Qingyuan], 16.v.1994 (IZCAS 2).</p></tp:treatment-sec><tp:treatment-sec><!--Section generated to contain objects referenced in tp:taxon-treatment.--><fig id="F3" position="float" orientation="portrait"><label>Figures 3–5.</label><caption><p>Male protibia of <italic><tp:taxon-name>Limnobaris</tp:taxon-name></italic> species. <bold>3</bold> <italic><tp:taxon-name>Limnobaris basalis</tp:taxon-name></italic> <bold>4</bold> <italic><tp:taxon-name>Limnobaris martensi</tp:taxon-name></italic> <bold>5</bold> <italic><tp:taxon-name>Limnobaris tibialis</tp:taxon-name></italic>.</p></caption><graphic xmlns:xlink="http://www.w3.org/1999/xlink" xlink:href="zookeys-416-041-g003.jpg" position="float" orientation="portrait" xlink:type="simple"/></fig><fig id="F5" position="float" orientation="portrait"><label>Figure 13.</label><caption><p>Map of China and neighboring countries showing the distribution of ten of eleven Palaearctic <italic><tp:taxon-name>Limnobaris</tp:taxon-name></italic> species. See <xref ref-type="bibr" rid="B72">Yoshihara and Morimoto (1994)</xref> for distribution of <italic><tp:taxon-name>Limnobaris babai</tp:taxon-name></italic> in Japan. Yellow line demarks southern limit of Palaeartic Realm according to <xref ref-type="bibr" rid="B36">Hoffmann (2001)</xref>. Topographic relief in 1000 m increments calculated from GTOPO30 data set of US Geological Survey, EROS data center.</p></caption><graphic xmlns:xlink="http://www.w3.org/1999/xlink" xlink:href="zookeys-416-041-g005.jpg" position="float" orientation="portrait" xlink:type="simple"/></fig></tp:treatment-sec><ref-list><ref id="B70"><mixed-citation xmlns:xlink="http://www.w3.org/1999/xlink" xlink:type="simple"><person-group><name name-style="western"><surname>Voss</surname><given-names>E</given-names></name></person-group> (<year>1958</year>) <article-title>Ein Beitrag zur Kenntnis der Curculioniden im Grenzgebiet der Orientalischen zur Paläarktischen Region (Col., Curc.). Die von J. Klapperich und Tschung Sen in der Provinz Fukien gesammelten Rüsselkäfer. 132. Beitrag zur Kenntnis der Curculioniden.</article-title><source>Decheniana Beihefte</source><volume>5</volume>: <fpage>1</fpage>–<lpage>139</lpage>.</mixed-citation></ref><ref id="B72"><mixed-citation xmlns:xlink="http://www.w3.org/1999/xlink" xlink:type="simple"><person-group><name name-style="western"><surname>Yoshihara</surname><given-names>K</given-names></name><name name-style="western"><surname>Morimoto</surname><given-names>K</given-names></name></person-group> (<year>1994</year>) <article-title>A revision of the baridine weevils of the genus <italic>Limnobaris</italic> Bedel (Coleoptera, Curculionidae) from Japan and neighbouring countries.</article-title><source>Japanese Journal of Entomology</source><volume>62</volume>: <fpage>445</fpage>–<lpage>456</lpage>.</mixed-citation></ref><ref id="B36"><mixed-citation xmlns:xlink="http://www.w3.org/1999/xlink" xlink:type="simple"><person-group><name name-style="western"><surname>Hoffmann</surname><given-names>RS</given-names></name></person-group> (<year>2001</year>) <article-title>The southern boundary of the Palaearctic Realm in China and adjacent countries.</article-title><source>Acta Zoologica Sinica</source><volume>47</volume>: <fpage>121</fpage>–<lpage>131</lpage>.</mixed-citation></ref></ref-list></tp:taxon-treatment>
