# Supplementary material for: A taxonomic revision of Limnobaris Bedel in the strict sense (Coleoptera, Curculionidae, Baridinae), with particular emphasis on the species found in China
Source: Zookeys. 2014 Jun 16;(416):41–66. doi: 10.3897/zookeys.416.7164 (PMC4109509; doi:10.3897/zookeys.416.7164)
Supplement: XML Treatment for Limnobaris t-album [file zookeys.416.7164-treatment11.xml]

<!DOCTYPE tp:taxon-treatment
  PUBLIC "-//TaxonX//DTD Taxonomic Treatment Publishing DTD v0 20100105//EN" "tax-treatment-NSO.dtd">
<tp:taxon-treatment xmlns:tp="http://www.plazi.org/taxpub"><tp:treatment-meta><kwd-group><label>Taxon classification</label><kwd><named-content content-type="kingdom">Animalia</named-content></kwd><kwd><named-content content-type="order">Coleoptera</named-content></kwd><kwd><named-content content-type="family">Curculionidae</named-content></kwd></kwd-group><mixed-citation publication-type="journal"><person-group><name><surname>Prena</surname><given-names>Jens</given-names></name><name><surname>Korotyaev</surname><given-names>Boris</given-names></name><name><surname>Wang</surname><given-names>Zhiliang</given-names></name><name><surname>Ren</surname><given-names>Li</given-names></name><name><surname>Liu</surname><given-names>Ning</given-names></name><name><surname>Zhang</surname><given-names>Runzhi</given-names></name></person-group><article-title>A taxonomic revision of <italic>Limnobaris</italic> Bedel in the strict sense (Coleoptera, Curculionidae, Baridinae), with particular emphasis on the species found in China</article-title><source>Zookeys</source><day>16</day><month>6</month><year>2014</year><volume>2014</volume><issue>416</issue><fpage>41</fpage><lpage>66</lpage><pub-id pub-id-type="doi">10.3897/zookeys.416.7164</pub-id></mixed-citation></tp:treatment-meta><tp:nomenclature><tp:taxon-name>
                        <tp:taxon-name-part taxon-name-part-type="genus">Limnobaris</tp:taxon-name-part>
                        <tp:taxon-name-part taxon-name-part-type="species">t-album</tp:taxon-name-part>
                    </tp:taxon-name><tp:taxon-authority>(Linnaeus, 1758)</tp:taxon-authority><tp:nomenclature-citation-list><tp:nomenclature-citation><tp:taxon-name>Curculio t-album</tp:taxon-name><comment> Linnaeus, 1758: 379. Type male, Westerbothnia [=Västerbotten], Sweden (LSUK).</comment></tp:nomenclature-citation><!--PageBreak--><tp:nomenclature-citation><tp:taxon-name>Curculio nigrinus</tp:taxon-name><comment> Herbst, 1795: 60. Lectotype designated by <xref ref-type="bibr" rid="B17">Dieckmann (1991</xref>: 307), female, collecting data unknown (MNKB). Synonymized with <italic><tp:taxon-name>Limnobaris t-album</tp:taxon-name></italic> by <xref ref-type="bibr" rid="B25">Gemminger and Harold (1871)</xref> and <xref ref-type="bibr" rid="B56">Prena (2008)</xref>, and with <italic><tp:taxon-name>Limnobaris t-album atriplicis</tp:taxon-name></italic> sensu Dieckmann by <xref ref-type="bibr" rid="B17">Dieckmann (1991)</xref>.</comment></tp:nomenclature-citation><tp:nomenclature-citation><tp:taxon-name>Curculio hypoleucus</tp:taxon-name><comment> Marsham, 1802: 274. Type probably auctioned in 1820 (R. Thompson in <xref ref-type="bibr" rid="B17">Dieckmann 1991</xref>); synonymized by <xref ref-type="bibr" rid="B30">Gyllenhal (1813)</xref> but identity unknown; synonymy with <italic><tp:taxon-name>Limnobaris dolorosa</tp:taxon-name></italic> by <xref ref-type="bibr" rid="B17">Dieckmann (1991</xref>: 310, not 307) unintended but possibly correct.</comment></tp:nomenclature-citation><tp:nomenclature-citation><tp:taxon-name>Baridius crocopelmus</tp:taxon-name><comment> Gyllenhal in <xref ref-type="bibr" rid="B66">Schönherr 1836</xref>: 720. Holotype, sex not determined, Elisabethgrad [=Kirovograd], Ukraine (NHRS). Synonymized with <italic><tp:taxon-name>Limnobaris t-album</tp:taxon-name></italic> by <xref ref-type="bibr" rid="B25">Gemminger and Harold (1871)</xref> but reinstated or overlooked by subsequent authors. Reestablished synonymy.</comment></tp:nomenclature-citation><tp:nomenclature-citation><tp:taxon-name>Baridius pusio</tp:taxon-name><comment> Boheman in <xref ref-type="bibr" rid="B67">Schönherr 1844</xref>: 173. Holotype female, Sicily, Italy (NHRS). Synonymized with <italic><tp:taxon-name>Limnobaris t-album</tp:taxon-name></italic> by <xref ref-type="bibr" rid="B25">Gemminger and Harold (1871)</xref> but reinstated or overlooked by subsequent authors; synonymized with <italic><tp:taxon-name>Limnobaris t-album atriplicis</tp:taxon-name></italic> sensu Dieckmann by <xref ref-type="bibr" rid="B17">Dieckmann (1991)</xref> and with <italic><tp:taxon-name>Limnobaris t-album</tp:taxon-name></italic> by <xref ref-type="bibr" rid="B56">Prena (2008)</xref>.</comment></tp:nomenclature-citation><tp:nomenclature-citation><tp:taxon-name>Baris t-album sculpturata</tp:taxon-name><comment> Faust, 1885: 201. Lectotype designated by <xref ref-type="bibr" rid="B17">Dieckmann (1991</xref>: 309), male, Ysyk-Köl, Kyrgyz Republic (SNSD). Erroneously synonymized with <italic><tp:taxon-name>Limnobaris dolorosa</tp:taxon-name></italic> by <xref ref-type="bibr" rid="B17">Dieckmann (1991)</xref>. syn. n.</comment></tp:nomenclature-citation><!--PageBreak--><tp:nomenclature-citation><tp:taxon-name>Limnobaris bedeli</tp:taxon-name><comment> Reitter, 1888: 274. Holotype female, Lenkoran, Azerbaijan (SNSD). syn. n.</comment></tp:nomenclature-citation><tp:nomenclature-citation><tp:taxon-name>Limnobaris scutellaris</tp:taxon-name><comment> Reitter, 1888: 273. Type not located [not in HNHM], Utsch-Dere, Krasnodarsky Kraj, Russia. syn. n.</comment></tp:nomenclature-citation><tp:nomenclature-citation><tp:taxon-name>Baridius (Limnobaris) martulus</tp:taxon-name><comment> J. Sahlberg, 1892: 223. Lectotype designated by <xref ref-type="bibr" rid="B17">Dieckmann (1991</xref>: 309), sex not determined, Jakobstad, Finland (MZH). Synonymized with <italic><tp:taxon-name>Limnobaris t-album</tp:taxon-name></italic> by <xref ref-type="bibr" rid="B13">Champion (1905)</xref>.</comment></tp:nomenclature-citation><tp:nomenclature-citation><tp:taxon-name>Limnobaris sahlbergi</tp:taxon-name><comment> Reitter, 1901: 82. Syntypes at least 4, Ysyk-Köl, Tschüi River, Kyrgyz Republic (BMNH, HNHM, SDEI). syn. n.</comment></tp:nomenclature-citation><tp:nomenclature-citation><tp:taxon-name>Limnobaris reitteri</tp:taxon-name><comment> Munster, 1928: 281. Replacement name for <italic><tp:taxon-name>Limnobaris pusio</tp:taxon-name></italic> sensu <xref ref-type="bibr" rid="B61">Reitter (1895)</xref>, not Boheman (1844). Synonymized with <italic><tp:taxon-name>Limnobaris t-album atriplicis</tp:taxon-name></italic> sensu Dieckmann by <xref ref-type="bibr" rid="B17">Dieckmann (1991)</xref> and with <italic><tp:taxon-name>Limnobaris t-album</tp:taxon-name></italic> by <xref ref-type="bibr" rid="B56">Prena (2008)</xref>.</comment></tp:nomenclature-citation><tp:nomenclature-citation><tp:taxon-name>Limnobaris t-album atriplicis</tp:taxon-name><comment> sensu <xref ref-type="bibr" rid="B17">Dieckmann (1991)</xref>: misinterpretation of <italic><tp:taxon-name>Curculio atriplicis</tp:taxon-name></italic> Fabricius, 1777 (= <italic><tp:taxon-name>Curculio laticollis</tp:taxon-name></italic> Marsham, 1802; nomen protectum) introduced into the literature by invalid lectotype designation (see <xref ref-type="bibr" rid="B56">Prena 2008</xref>).</comment></tp:nomenclature-citation></tp:nomenclature-citation-list></tp:nomenclature><tp:treatment-sec sec-type="Diagnosis"><title>Diagnosis.</title><p>Diagnostic characters for the distinction of <italic><tp:taxon-name>Limnobaris t-album</tp:taxon-name></italic> and two other species with dense lateroventral vestiture are given under <italic><tp:taxon-name>Limnobaris dolorosa</tp:taxon-name></italic>.</p></tp:treatment-sec><tp:treatment-sec sec-type="Notes"><title>Notes.</title><p>The squamiform setae on the first two ventrites and the metasternum vary in size and density between local populations. Specimens with nearly imbricate setae have been recognized by some authors either as a subspecies or species. <xref ref-type="bibr" rid="B17">Dieckmann (1991)</xref> considered them as a subspecies because he recongized (1) a continuous northern distribution of the nominal form of <italic><tp:taxon-name>Limnobaris t-album</tp:taxon-name></italic> and (2) a relatively narrow transitional zone to the deviating southern form. <xref ref-type="bibr" rid="B56">Prena (2008)</xref> rejected the subspecies because the applied name was based on an invalid lectotype designation and the transitional zone corresponds closely with the winter isotherm indicating a possible environmental effect on the scale pattern. The issue needs to be readdressed with appropriate methods in a larger context, <italic>i.e.</italic> under inclusion of the Central Asian population named <italic><tp:taxon-name>Limnobaris sahlbergi</tp:taxon-name></italic> and <italic><tp:taxon-name>Limnobaris sculpturata</tp:taxon-name></italic>. Until this is accomplished, we suggest to include all nominal taxa with a t-album-type of aedeagus under <italic><tp:taxon-name>Limnobaris t-album</tp:taxon-name></italic>. The type repository of <italic><tp:taxon-name>Limnobaris scutellaris</tp:taxon-name></italic> Reitter, described from Utsch-Dere in South Russia, remains unknown. The herein proposed synonymy with <italic><tp:taxon-name>Limnobaris t-album</tp:taxon-name></italic> is based on Reitter’s comparison with that species.</p></tp:treatment-sec><tp:treatment-sec sec-type="Distribution"><title>Distribution.</title><p><italic><tp:taxon-name>Limnobaris t-album</tp:taxon-name></italic> is widespread in the Palaearctic Region and apparently extends further north than the other common species, <italic><tp:taxon-name>Limnobaris dolorosa</tp:taxon-name></italic>. In fact, <italic><tp:taxon-name>Limnobaris t-album</tp:taxon-name></italic> is the only baridine weevil worldwide that reaches either of the polar circles. The most eastern records are from Mongolia (ca. 95°E), Xinjiang Province, China (ca. 90°E) and the adjacent Russian territory (<xref ref-type="bibr" rid="B47">Legalov 2010</xref>).</p></tp:treatment-sec><tp:treatment-sec sec-type="Biology"><title>Biology.</title><p>Because of taxonomic confusion with <!--PageBreak--><italic><tp:taxon-name>Limnobaris dolorosa</tp:taxon-name></italic>, published life history data are unreliable and need verification. The adult occurs on <italic><tp:taxon-name>Carex acutiformis</tp:taxon-name></italic> Ehrh. between middle May and early July in Northern Germany (J. Prena, unpubl. data). <italic><tp:taxon-name>Carex atherodes</tp:taxon-name></italic> Spreng., <italic><tp:taxon-name>Carex pseudocyperus</tp:taxon-name></italic> L., <italic><tp:taxon-name>Carex rostrata</tp:taxon-name></italic> and <italic><tp:taxon-name>Scirpus sylvaticus</tp:taxon-name></italic> grew occasionally nearby but received no attention by the weevil. Reports from <italic><tp:taxon-name>Carex rostrata</tp:taxon-name></italic>, <italic><tp:taxon-name>Carex vesicaria</tp:taxon-name></italic> L. and the tall sedges <italic><tp:taxon-name>Cladium mariscus</tp:taxon-name></italic> and <italic><tp:taxon-name>Schoenoplectus lacustris</tp:taxon-name></italic> (<italic>i.e.</italic>, Heyden in Brisout 1870, <xref ref-type="bibr" rid="B33">Heyden 1877</xref>, <xref ref-type="bibr" rid="B64">Sahlberg 1892</xref>, <xref ref-type="bibr" rid="B41">Kleine 1910</xref>, <xref ref-type="bibr" rid="B35">Hoffmann 1955</xref>, <xref ref-type="bibr" rid="B12">Cawthra 1957</xref>, <xref ref-type="bibr" rid="B65">Scherf 1964</xref>) may apply to <italic><tp:taxon-name>Limnobaris dolorosa</tp:taxon-name></italic>. Associations with plants other than sedges are accidental.</p></tp:treatment-sec><tp:treatment-sec sec-type="Material examined"><title>Material examined.</title><p>CHINA. Xinjiang: 青河县达巴特新村 [Dabate, Qinghe], 7.vii.2009 (IZCAS 1); Turpan (HNHM 1). KAZAKHSTAN. Aulie-Ata [=Taraz] (HNHM 3); Wernyi [=Almaty] (HNHM 1, SFFM 6). KYRGYZSTAN. Bishkek (HNHM 2); Ketmen’tebe (HNHM 1); Tschu [Tschüi] River, Issyk-kul [Ysyk-Köl] (SDEI 1); Yssik-kul [Ysyk-Köl] (SNSD 3). MONGOLIA. Sargyn-Gobi, S Som. Sarga, Aimak Gobi Altai, 970 m, 18.–20.vi.1964 (MNKB 1). RUSSIA. Novosibirskaya Oblast: Kuibyshev Distr., Zonovo, 29.v.1961 (IZCAS 1). UZBEKISTAN. Jizzakh Prov.: Djizak [Jizzakh] (SNSD 1).</p></tp:treatment-sec><ref-list><ref id="B17"><mixed-citation xmlns:xlink="http://www.w3.org/1999/xlink" xlink:type="simple"><person-group><name name-style="western"><surname>Dieckmann</surname><given-names>L</given-names></name></person-group> (<year>1991</year>) <article-title>Die europäischen <italic>Limnobaris</italic>-Arten (Coleoptera, Curculionidae).</article-title><source>Beiträge zur Entomologie</source><volume>41</volume>: <fpage>303</fpage>–<lpage>311</lpage>.</mixed-citation></ref><ref id="B25"><mixed-citation xmlns:xlink="http://www.w3.org/1999/xlink" xlink:type="simple"><person-group><name name-style="western"><surname>Gemminger</surname><given-names>M</given-names></name><name name-style="western"><surname>Harold</surname><given-names>E</given-names></name></person-group> (<year>1871</year>) <source>Catalogus coleopterorum hucusque descriptorum synonymicus et systematicus, vol. 8, Curculionidae</source>. <publisher-name>E. H. Gummi</publisher-name>, <publisher-loc>Monachium, Munich</publisher-loc>, <fpage>2181</fpage>–<lpage>2668</lpage>.</mixed-citation></ref><ref id="B56"><mixed-citation xmlns:xlink="http://www.w3.org/1999/xlink" xlink:type="simple"><person-group><name name-style="western"><surname>Prena</surname><given-names>J</given-names></name></person-group> (<year>2008</year>) <article-title>On the identities of European Baridini (Coleoptera, Curculionoidea) named before 1832.</article-title><source>Deutsche Entomologische Zeitschrift</source><volume>55</volume>: <fpage>263</fpage>–<lpage>275</lpage>. doi: <ext-link ext-link-type="doi" xlink:href="10.1002/mmnd.200800027" xlink:type="simple">10.1002/mmnd.200800027</ext-link></mixed-citation></ref><ref id="B30"><mixed-citation xmlns:xlink="http://www.w3.org/1999/xlink" xlink:type="simple"><person-group><name name-style="western"><surname>Gyllenhal</surname><given-names>L</given-names></name></person-group> (<year>1813</year>) <source>Insecta suecica</source>, <volume>Tome III</volume>. <publisher-name>Leverentz, Scara</publisher-name>.</mixed-citation></ref><ref id="B66"><mixed-citation xmlns:xlink="http://www.w3.org/1999/xlink" xlink:type="simple"><person-group><name name-style="western"><surname>Schönherr</surname><given-names>CJ</given-names></name></person-group> (<year>1836</year>) <source>Genera et species curculionidum, cum synonymia hujus familiae</source>, <volume>vol. 3</volume>, <issue>pt. 2</issue>. <publisher-name>Roret</publisher-name>, <publisher-loc>Paris</publisher-loc>; <publisher-name>Fleischer</publisher-name>, <publisher-loc>Lipsiae</publisher-loc>.</mixed-citation></ref><ref id="B67"><mixed-citation xmlns:xlink="http://www.w3.org/1999/xlink" xlink:type="simple"><person-group><name name-style="western"><surname>Schönherr</surname><given-names>CJ</given-names></name></person-group> (<year>1844</year>) <source>Genera et species curculionidum, cum synonymia hujus familiae</source>, <volume>vol. 8</volume>, <issue>pt. 1</issue>. <publisher-name>Roret</publisher-name>, <publisher-loc>Paris</publisher-loc>; <publisher-name>Fleischer</publisher-name>, <publisher-loc>Lipsiae</publisher-loc>.</mixed-citation></ref><ref id="B13"><mixed-citation xmlns:xlink="http://www.w3.org/1999/xlink" xlink:type="simple"><person-group><name name-style="western"><surname>Champion</surname><given-names>GC</given-names></name></person-group> (<year>1905</year>) <article-title><italic>Baris (Limnobaris) t-album</italic>, Linn., and <italic>B. pilistriata</italic>, Steph.</article-title><source>Entomologist’s Monthly Magazine</source><volume>16</volume>: <fpage>224</fpage>–<lpage>225</lpage>.</mixed-citation></ref><ref id="B61"><mixed-citation xmlns:xlink="http://www.w3.org/1999/xlink" xlink:type="simple"><person-group><name name-style="western"><surname>Reitter</surname><given-names>E</given-names></name></person-group> (<year>1895</year>) <source>Curculionidae. 3. Theil. (Stierlin’s 20. Gruppe Coryssomerini und 28. Baridini). Bestimmungs-Tabellen der europäischen Coleopteren 33. Paskau</source>.</mixed-citation></ref><ref id="B47"><mixed-citation xmlns:xlink="http://www.w3.org/1999/xlink" xlink:type="simple"><person-group><name name-style="western"><surname>Legalov</surname><given-names>AA</given-names></name></person-group> (<year>2010</year>) <article-title>Annotated checklist of species of superfamily Curculionoidea (Coleoptera) from Asian part of the Russia.</article-title><source>Amurian Zoological Journal</source><volume>2</volume>: <fpage>93</fpage>–<lpage>132</lpage>.</mixed-citation></ref><ref id="B33"><mixed-citation xmlns:xlink="http://www.w3.org/1999/xlink" xlink:type="simple"><person-group><name name-style="western"><surname>Heyden</surname><given-names>L</given-names></name></person-group> (<year>1877</year>) <article-title>Die Käfer von Nassau und Frankfurt.</article-title><source>Jahrbücher des Nassauischen Vereins für Naturkunde</source><volume>29</volume>: <fpage>55</fpage>–<lpage>412</lpage>.</mixed-citation></ref><ref id="B64"><mixed-citation xmlns:xlink="http://www.w3.org/1999/xlink" xlink:type="simple"><person-group><name name-style="western"><surname>Sahlberg</surname><given-names>J</given-names></name></person-group> (<year>1892</year>) <article-title>[Finska former af den omfångsrika skalbaggserien Rynchophori].</article-title><source>Meddelanden af Societatis pro Fauna et Flora Fennica</source><volume>18</volume>[<issue>1891–92</issue>]: <fpage>222</fpage>–<lpage>224</lpage>.</mixed-citation></ref><ref id="B41"><mixed-citation xmlns:xlink="http://www.w3.org/1999/xlink" xlink:type="simple"><person-group><name name-style="western"><surname>Kleine</surname><given-names>R</given-names></name></person-group> (<year>1910</year>) <article-title>Die Lariiden und Rhynchophoren und ihre Nahrungspflanzen. Fortsetzung.</article-title><source>Entomologische Blätter</source><volume>6</volume>: <fpage>275</fpage>–<lpage>294</lpage>.</mixed-citation></ref><ref id="B35"><mixed-citation xmlns:xlink="http://www.w3.org/1999/xlink" xlink:type="simple"><person-group><name name-style="western"><surname>Hoffmann</surname><given-names>A</given-names></name></person-group> (<year>1955</year>) <source>Faune de France, 59, Coleopteres Curculionides (Deuxième Partie)</source>. <publisher-name>Librairie de la Faculte de Sciences</publisher-name>, <publisher-loc>Paris</publisher-loc> [1954].</mixed-citation></ref><ref id="B12"><mixed-citation xmlns:xlink="http://www.w3.org/1999/xlink" xlink:type="simple"><person-group><name name-style="western"><surname>Cawthra</surname><given-names>EM</given-names></name></person-group> (<year>1957</year>) <article-title>Notes on the biology of a number of weevils (Col., Curculionidae) occurring in Scotland.</article-title><source>Entomologist’s Monthly Magazine</source><volume>93</volume>: <fpage>204</fpage>–<lpage>207</lpage>.</mixed-citation></ref><ref id="B65"><mixed-citation xmlns:xlink="http://www.w3.org/1999/xlink" xlink:type="simple"><person-group><name name-style="western"><surname>Scherf</surname><given-names>H</given-names></name></person-group> (<year>1964</year>) <article-title>Die Entwicklungsstadien der mitteleuropäischen Curculioniden (Morphologie, Bionomie, Ökologie).</article-title><source>Abhandlungen der Senckenbergischen Naturforschenden Gesellschaft</source><volume>506</volume>: <fpage>1</fpage>–<lpage>335</lpage>.</mixed-citation></ref></ref-list></tp:taxon-treatment>
